# Supplementary material for: The landscape of human tissue and cell type specific expression and co-regulation of senescence genes
Source: Mol Neurodegener. 2022 Jan 9;17:5. doi: 10.1186/s13024-021-00507-7 (PMC8744330; doi:10.1186/s13024-021-00507-7)
Supplement: Supplementary file 2 — Additional file 2: Table S1. The SnG-enriched modules in 50 human tissues. Table S2. The k-means clusters of SnGs. Table S3. The k-means clusters of SnG-enriched modules. Table S4. The conserved 3-layer neighborhood of CDKN1A in the co-expression networks. Table S5. The conserved 3-layer neighborhood of TP53 in the co-expression networks. Table S6. The aggregated network of SnG-enriched modules. Table S7. The SASP factors from the aggregated network and their regulations by senescence and CDKN1A. Table S8. The cell types enriched (FDR < 0.01) for each SnG-enriched module. Table S9. The age correlation of aggregated network genes. Table S10. The modules M81 and M82 in the brain hippocampus. Table S11. Gene coexistence proportion between senescence markers and aggregated network genes in single brain cells. Table S12. The module M6 in the testis. Table S13. Gene coexistence proportion between senescence markers and aggregated network genes in single testis cells. Table S14. The Cell communications between pancreas ductal cells and other cell types. [file 13024_2021_507_MOESM2_ESM.xlsx]

## Sheet: Table S1
Supplementary Table 1. The SnG-enriched modules in 50 human tissues
Tissue	Module	GeneRatio (Overlap/CellAge)	BgRatio (Module/Background)	pvalue	p.adjust	Overlap geneID	Age_Spearman_r	Age_Spearman_p
Brain_Hippocampus	M5	52/238	1485/14711	5.7661e-08	1.92588e-05	ABI3/ARPC1B/BHLHE40/BCL6/CCND1/CDK4/CDKN1A/CEBPB/CTNNAL1/CXCL1/DDB2/CYR61/EPHA3/ETS1/ETS2/EZH2/FOS/GNG11/ID1/IGFBP3/ING1/IRF5/IRF7/ITGB4/LEO1/LGALS3/MAP2K3/MAP3K6/MAP4K1/MCL1/MYC/NINJ1/NOTCH3/PIK3R5/PIM1/PLA2R1/PML/PRMT6/PRKCH/PSMD14/RUNX1/SERPINE1/SYK/TBX2/TGFB1I1/TLR3/TP53/UBTD1/VENTX/VEGFA/XAF1/ZFP36	0.228955	0.00121141
Adipose_Visceral	M718	8/249	35/14637	9.92007e-08	2.99586e-05	CDK1/CHEK1/EZH2/FOXM1/KIAA1524/MAD2L1/PTTG1/TACC3	-0.0296251	0.491692
Uterus	M328	7/240	26/14911	1.29958e-07	4.27562e-05	CDKN1A/FOS/ID1/MYC/PIM1/SNAI1/ZFP36	0.108246	0.199748
Brain_Hippocampus	M82	39/238	976/14711	1.31786e-07	2.20083e-05	BHLHE40/BCL6/CCND1/CDK4/CDKN1A/CEBPB/CTNNAL1/CXCL1/CYR61/EPHA3/ETS1/ETS2/EZH2/FOS/GNG11/ID1/IGFBP3/ING1/IRF7/ITGB4/LEO1/LGALS3/MAP2K3/MAP3K6/MCL1/MYC/NOTCH3/PIM1/PLA2R1/PML/PRMT6/PRKCH/PSMD14/SERPINE1/TBX2/TGFB1I1/TP53/UBTD1/ZFP36	0.152173	0.0327854
Heart_Left_Ventricle	M47	20/230	280/12909	1.36617e-07	3.94824e-05	ABI3/BHLHE40/BTG3/CDKN1A/CDKN2AIP/CEBPB/CXCL1/CYR61/ERRFI1/FOS/MCL1/PATZ1/PDIK1L/PIM1/PRMT6/SIK1/SNAI1/TXNIP/VEGFA/ZFP36	0.100887	0.0360669
Artery_Coronary	M65	10/246	70/14547	2.59586e-07	8.30675e-05	CDKN1A/CEBPB/FOS/ID4/ING1/MCL1/MYC/PIM1/SNAI1/ZFP36	-0.0524743	0.418376
Uterus	M53	8/240	42/14911	2.95051e-07	4.85359e-05	BHLHE40/CDKN1A/FOS/ID1/MYC/PIM1/SNAI1/ZFP36	0.0717679	0.396021
Adipose_Subcutaneous	M14	9/244	55/14442	3.12727e-07	0.000102262	AURKA/CDK1/CHEK1/E2F1/EZH2/FOXM1/KIAA1524/MAD2L1/PTTG1	0.0808438	0.037424
Adipose_Visceral	M17	10/249	73/14637	4.11189e-07	5.4704e-05	AURKA/CDK1/CHEK1/E2F1/EZH2/FOXM1/KIAA1524/MAD2L1/PTTG1/TACC3	-0.0625972	0.145937
Brain_Cortex	M2	73/240	2578/14801	4.65075e-07	0.000150219	ABI3/ARPC1B/BAG3/BHLHE40/BCL6/BTG3/CDKN1A/CDKN2B/CEBPB/CSNK1A1/CXCL1/DDB2/CYR61/ERRFI1/ETS1/ETS2/EWSR1/FOS/GNG11/GLB1/HDAC1/HEPACAM/HK3/HSPA5/HSPB2/ID1/IGFBP3/IGFBP5/IRF3/IRF5/IRF7/ITGB4/LGALS3/MAGOHB/MAP2K3/MAP2K6/MAP3K6/MAP4K1/MCL1/MOB3A/MYC/MYLK/NEK6/NFE2L2/NINJ1/P3H1/PAK4/PBRM1/PIK3R5/PIM1/PML/PMVK/POT1/PPM1D/PRMT6/PRKCH/RUNX1/SERPINE1/SMARCB1/SMURF2/SNAI1/STK40/SYK/TBX2/TOP1/TP53/TRIM28/TXNI…	0.121579	0.0524873
Adipose_Visceral	M207	8/249	43/14637	5.43417e-07	5.4704e-05	CDK1/CHEK1/EZH2/FOXM1/KIAA1524/MAD2L1/PTTG1/TACC3	-0.0277882	0.518949
Testis	M6	48/255	1769/19590	7.55761e-07	0.000231263	ABI3/AKR1B1/ALOX15B/ASPH/AXL/BHLHE40/BCL6/CAV1/CDK4/CDKN1A/CEBPB/DDB2/CYR61/ERRFI1/ETS1/ETS2/FOS/GNG11/ID1/IGFBP3/IGFBP5/ITPK1/ITGB4/LIMA1/MAPKAPK5/MAPK14/MCL1/MECP2/MYC/NDRG1/NOTCH3/NUAK1/PATZ1/PIM1/PRPF19/PSMB5/RSL1D1/SERPINE1/SGK1/SOD1/SORBS2/SREBF1/TERF2/TMSB4X/TXN/TXNIP/ZFP36/ZMAT3	0.0528125	0.316993
Lung	M56	10/255	81/15602	7.73496e-07	0.000253707	AXL/BHLHE40/CDKN1A/CYR61/FBXO31/FOS/MCL1/MYC/SERPINE1/ZFP36	0.0835455	0.0446716
Esophagus_Mucosa	M174	7/248	33/14419	1.19322e-06	0.00038899	CDKN1A/ETS2/FOS/ID1/MYC/SIK1/ZFP36	-0.00442441	0.917171
Brain_Spinal_cord	M2	77/239	2840/14608	1.59854e-06	0.000476365	ABI3/AKR1B1/ALOX15B/ARPC1B/AXL/BHLHE40/BCL6/CDKN1A/CEBPB/CTNNAL1/CXCL1/DDB2/CYR61/DUSP16/EPHA3/ERRFI1/ETS1/ETS2/EZH2/FOS/GNG11/GLB1/HIVEP1/ID1/IGFBP3/IGFBP6/IGFBP5/ING1/IRF5/IRF7/ITPKB/ITSN2/KDM5B/LGALS3/MAGOH/MAP2K3/MAP3K6/MAP4K1/MAPK14/MCL1/MOB3A/MYC/NADK/NEK6/NINJ1/NOTCH3/NTN4/NUAK1/PDZD2/PIK3R5/PIM1/PML/PPM1B/PRKCH/PRKCD/RB1/RSL1D1/RUNX1/SERPINE1/SGK1/SMARCA4/SNAI1/SREBF1/STAT5B/STK40/SYK/TBX…	0.0983847	0.217281
Artery_Aorta	M161	10/240	88/14145	2.32257e-06	0.000833803	CDKN1A/CYR61/FOS/ING1/MCL1/MYC/PIM1/SIK1/SOCS1/ZFP36	0.0540461	0.262334
Skin_Not_Sun_Exposed	M24	10/249	91/14838	2.88572e-06	0.000865715	BHLHE40/CDKN1A/ETS2/FOS/ID4/ITGB4/MAP2K6/MCL1/MYC/ZFP36	0.0469101	0.24968
Esophagus_Gastroesophageal_Junction	M4	15/237	218/14378	3.32639e-06	0.00109771	AKR1B1/CHEK1/DHCR24/G6PD/GLB1/HK3/IRF5/P3H1/PCGF2/PIK3R5/SYK/TACC3/TNFSF13/UBTD1/VENTX	0.125695	0.0148662
Brain_Substantia_nigra	M62	41/239	1200/14579	4.98111e-06	0.000846249	AKT1/BHLHE40/BCL6/CAV1/CDKN1A/CEBPB/CTNNAL1/CXCL1/ERRFI1/ETS1/ETS2/GNG11/HEPACAM/ID1/IGFBP3/IGFBP5/ING1/ING2/IRF7/ITPKB/LGALS3/MAP2K3/MAP3K6/MCL1/MYC/NEK6/NFE2L2/PEX19/PIM1/PML/PRMT6/PRKCH/RB1/SERPINE1/SNAI1/STK40/TP53/TXNIP/UBTD1/XAF1/ZFP36	0.0694147	0.416805
Brain_Hypothalamus	M6	47/241	1512/15139	5.3844e-06	0.0010644	AXL/BHLHE40/BCL6/BTG3/CDK4/CDKN1A/CDKN2B/CEBPB/CTNNAL1/CXCL1/CYR61/EPHA3/ERRFI1/ETS1/ETS2/EZH2/FOS/FOXO3/GNG11/ID1/ING1/IRF7/ITGB4/LGALS3/MAGOH/MAP2K3/MAP3K6/MCL1/MYC/NEK6/NOTCH3/PAK4/PIM1/PML/PRKCH/PSMD14/RNASEL/SERPINE1/SNAI1/STK40/TBX2/TGFB1I1/TLR3/TP53/UBTD1/XAF1/ZFP36	0.0536702	0.448086
Brain_Substantia_nigra	M5	45/239	1380/14579	5.42467e-06	0.000846249	AKT1/BHLHE40/BCL6/CAV1/CDKN1A/CEBPB/CTNNAL1/CXCL1/ERRFI1/ETS1/ETS2/GNG11/HEPACAM/ID1/IGFBP3/IGFBP5/ING1/ING2/IRF7/ITPKB/LGALS3/MAP2K3/MAP3K6/MCL1/MYC/NEK6/NFE2L2/NOTCH3/PEX19/PIM1/PML/PRMT6/PRKCH/RB1/SERPINE1/SNAI1/SORBS2/STK40/TBX2/TGFB1I1/TP53/TXNIP/UBTD1/XAF1/ZFP36	0.0685879	0.42239
Testis	M1069	8/255	75/19590	5.87045e-06	0.000898178	BHLHE40/BCL6/CEBPB/CYR61/ETS2/FOS/SERPINE1/ZFP36	0.094349	0.0733882
Heart_Atrial_Appendage	M29	16/238	251/13935	6.55583e-06	0.00215031	BHLHE40/BTG3/CDKN1A/CXCL1/CYR61/DUSP16/FOS/ID4/MCL1/MYC/NDRG1/PIM1/SIK1/SNAI1/WT1/ZFP36	-0.0452277	0.350038
Brain_Hypothalamus	M2	56/241	1953/15139	6.57035e-06	0.0010644	ABI3/ARPC1B/AXL/BHLHE40/BCL6/BTG3/CDK4/CDKN1A/CDKN2B/CEBPB/CTNNAL1/CXCL1/CYR61/EPHA3/ERRFI1/ETS1/ETS2/EZH2/FOS/FOXO3/GNG11/ID1/ING1/IRF5/IRF7/ITGB4/LGALS3/MAGOH/MAP2K3/MAP3K6/MCL1/MYC/NEK6/NOTCH3/PAK4/PIK3R5/PIM1/PML/PRKCH/PRKCD/PSMD14/RB1/RNASEL/RUNX1/SERPINE1/SNAI1/STK40/SYK/TBX2/TGFB1I1/TLR3/TP53/UBTD1/VENTX/XAF1/ZFP36	0.120978	0.0863341
Artery_Coronary	M354	5/246	17/14547	6.95916e-06	0.00111347	ID4/MCL1/MYC/SNAI1/ZFP36	-0.0455273	0.482686
Spleen	M680	5/246	19/15335	9.86902e-06	0.00327651	MAP2K6/MAPK14/MCL1/SGK1/STAT5B	-0.0174744	0.787248
Brain_Cortex	M10	18/240	340/14801	1.12571e-05	0.00181803	BAG3/BHLHE40/CDKN1A/CEBPB/CXCL1/HK3/IRF7/MAP2K3/MAP3K6/MCL1/MYC/PIM1/PML/PRMT6/SERPINE1/SNAI1/STK40/ZFP36	0.0912126	0.146384
Heart_Left_Ventricle	M278	12/230	148/12909	1.32629e-05	0.00191648	BHLHE40/CDKN1A/CEBPB/MCL1/PATZ1/PDIK1L/PIM1/PRMT6/SIK1/TXNIP/VEGFA/ZFP36	0.134392	0.00514366
Brain_Hippocampus	M899	5/238	20/14711	1.35103e-05	0.00150415	BHLHE40/MCL1/PIM1/SERPINE1/ZFP36	0.12805	0.0729372
Adipose_Visceral	M85	6/249	32/14637	1.42691e-05	0.00107732	CYR61/FOS/ID4/ING1/MCL1/ZFP36	-0.143574	0.00081081
Vagina	M242	5/255	20/15518	1.45964e-05	0.00453947	CDKN1A/FOS/ID1/MCL1/ZFP36	-0.033803	0.675272
Adipose_Subcutaneous	M118	6/244	33/14442	1.65252e-05	0.00270187	AURKA/E2F1/EZH2/FOXM1/KIAA1524/PTTG1	0.0780277	0.0446017
Thyroid	M323	7/246	52/15496	1.69796e-05	0.00568817	BHLHE40/DUSP3/FOS/MCL1/NDRG1/SERPINE1/ZFP36	0.144591	0.000209496
Testis	M474	11/255	174/19590	1.81963e-05	0.00144195	BHLHE40/BCL6/CEBPB/CYR61/ETS2/FOS/LIMA1/PIM1/SERPINE1/TXN/ZFP36	0.0401493	0.446957
Brain_Nucleus_accumbens	M18	15/238	258/14813	1.87421e-05	0.00575382	BHLHE40/BCL6/CDKN1A/CEBPB/IRF7/MAP2K3/MAP3K6/MCL1/MYC/PIM1/PML/SFN/SNAI1/UBTD1/ZFP36	0.0927385	0.146985
Testis	M3	116/255	6457/19590	1.8849e-05	0.00144195	AAK1/ABI3/AKR1B1/AKT1/ALOX15B/AR/ASF1A/ASPH/ATM/AXL/BHLHE40/BCL6/BLVRA/BMI1/BRD7/BTG3/CAV1/CDK2AP1/CDK4/CDKN1A/CDKN1B/CEBPB/CKB/CSNK1A1/CTNNAL1/CSNK2A1/DDB2/CYR61/DEK/DHX9/DUSP3/DUSP16/ERRFI1/ETS1/ETS2/FOS/FOXO3/G6PD/GATA4/GNG11/HIVEP1/HMGB1/HSPA5/ID1/ID4/IGFBP3/IGFBP5/IL1A/ITPK1/ITGB4/ITSN2/LEO1/LGALS3/LIMA1/MAGOH/MAGOHB/MAP2K1/MAP3K7/MAPKAPK5/MAPK14/MCL1/MDH1/MECP2/MORC3/MYC/MYLK/NDRG1/NFE2L2/N…	-0.0815294	0.122041
Esophagus_Gastroesophageal_Junction	M53	8/237	70/14378	1.8955e-05	0.00312757	DHCR24/G6PD/HK3/IRF5/SYK/TACC3/TNFSF13/VENTX	0.116645	0.0238838
Colon_Transverse	M35	11/251	140/15324	1.92994e-05	0.00303155	BHLHE40/CDKN1A/CEBPB/CYR61/FOS/MCL1/MYC/PIM1/SERPINE1/SNAI1/ZFP36	0.0532889	0.284083
Small_Intestine_Terminal_Ileum	M220	8/253	73/15825	2.09475e-05	0.00636805	CEBPB/CYR61/FOS/MCL1/MYC/SERPINE1/SNAI1/ZFP36	0.122925	0.093725
Colon_Transverse	M91	11/251	142/15324	2.20476e-05	0.00303155	AURKA/BRCA1/CDK1/CENPA/E2F1/EZH2/FOXM1/HJURP/KIAA1524/PTTG1/TACC3	-0.172703	0.000473294
Brain_Putamen	M17	43/237	1364/14407	2.25514e-05	0.00391695	AKT1/BAG3/BCL6/BLVRA/CDKN1A/CEBPB/CTNNAL1/CXCL1/DPY30/ETS2/EWSR1/G6PD/GLB1/HDAC4/IGFBP3/ING1/IRF3/IRF7/ITGB4/ITPKB/LGALS3/MAP2K3/MAP3K6/MAPKAPK5/MCL1/MXD4/MVK/MYC/NEK6/PIM1/PML/PRMT6/PSMD14/RAF1/SERPINE1/SMARCB1/STAT5B/STK40/TGFB1I1/TLR3/TP53/UBTD1/ZFP36	0.0614702	0.381266
Adipose_Visceral	M951	4/249	11/14637	2.45604e-05	0.00148345	ASPH/CAV1/CDKN2B/PTRF	-0.00963878	0.823007
Brain_Putamen	M4	49/237	1647/14407	2.52706e-05	0.00391695	ABI3/AKT1/ARPC1B/BAG3/BCL6/BLVRA/CDKN1A/CEBPB/CTNNAL1/CXCL1/DPY30/ETS2/EWSR1/G6PD/GLB1/HDAC4/IGFBP3/ING1/IRF3/IRF5/IRF7/ITGB4/ITPKB/LGALS3/MAP2K3/MAP3K6/MAPKAPK5/MCL1/MXD4/MVK/MYC/NEK6/PIK3R5/PIM1/PML/PRMT6/PSMD14/RAF1/RUNX1/SERPINE1/SMARCB1/STAT5B/STK40/SYK/TGFB1I1/TLR3/TP53/UBTD1/ZFP36	0.0869266	0.215221
Brain_Cerebellum	M1204	5/230	24/15035	2.68867e-05	0.00814668	BHLHE40/ERRFI1/MCL1/MYC/ZFP36	0.0414898	0.521508
Spleen	M202	5/246	23/15335	2.70989e-05	0.00449841	MAP2K6/MAPK14/MCL1/SGK1/STAT5B	-0.0246413	0.703497
Testis	M79	35/255	1286/19590	2.77564e-05	0.00169869	ABI3/ALOX15B/ASPH/BHLHE40/BCL6/CAV1/CEBPB/DDB2/CYR61/ERRFI1/ETS1/ETS2/FOS/GNG11/ID1/IGFBP3/IGFBP5/ITGB4/LIMA1/MAPK14/MCL1/MYC/NOTCH3/NUAK1/PIM1/PSMB5/RSL1D1/SERPINE1/SGK1/SORBS2/TMSB4X/TXN/TXNIP/ZFP36/ZMAT3	0.0867868	0.0996944
Esophagus_Gastroesophageal_Junction	M1158	4/237	12/14378	3.21119e-05	0.00353231	MCL1/MYC/SNAI1/ZFP36	0.031525	0.542794
Testis	M1451	4/255	15/19590	3.41893e-05	0.00174365	ID1/IGFBP3/ITGB4/NOTCH3	0.0660485	0.210593
Pancreas	M734	10/231	120/13635	3.65544e-05	0.00915329	G6PD/GAPDH/GLB1/IRF5/MAP2K3/PKM/RBX1/SMARCA4/SYK/TMSB4X	-0.10729	0.0522219
Artery_Aorta	M25	10/240	120/14145	3.71975e-05	0.00667695	CDKN1A/CYR61/FOS/ING1/MCL1/MYC/PIM1/SIK1/SOCS1/ZFP36	0.0356307	0.460114
Lung	M395	9/255	100/15602	3.76577e-05	0.00617586	AURKA/CDK1/E2F1/EZH2/FOXM1/HJURP/MAD2L1/PTTG1/TACC3	-0.112382	0.00683952
Spleen	M1029	14/246	252/15335	5.79438e-05	0.00641245	AURKA/BRCA1/CDK1/CDK6/CENPA/CHEK1/E2F1/EZH2/HJURP/ING2/KIAA1524/PTTG1/TACC3/TFDP1	-0.195365	0.002315
Lung	M78	11/255	158/15602	5.80934e-05	0.00635154	AURKA/CDK1/CHEK1/E2F1/EZH2/FOXM1/HJURP/KIAA1524/MAD2L1/PTTG1/TACC3	-0.138397	0.000849462
Pancreas	M1037	8/231	80/13635	6.1022e-05	0.00915329	G6PD/GAPDH/GLB1/MAP2K3/PKM/RBX1/SMARCA4/TMSB4X	-0.109937	0.0466493
Nerve_Tibial	M61	6/245	43/15149	6.21563e-05	0.0206359	CDKN1A/CEBPB/FOS/SIK1/VEGFA/ZFP36	-0.0192066	0.633411
Testis	M1365	6/255	53/19590	6.30791e-05	0.00275746	BHLHE40/BCL6/CEBPB/ETS2/SERPINE1/ZFP36	0.0941644	0.073955
Brain_Spinal_cord	M215	5/239	27/14608	6.76228e-05	0.0100758	GRK6/HRAS/MAP2K2/MAP2K7/SUPT5H	0.0470974	0.555515
Brain_Frontal_Cortex	M2	95/235	4241/14693	8.50936e-05	0.026379	ABI3/AGT/ARPC1B/ASF1A/ASPH/ATF7IP/AXL/BAG3/BHLHE40/BCL6/BRD7/BRCA1/CAV1/CDK4/CDKN1A/CDKN2AIP/CDKN2B/CEBPB/CHEK1/CSNK1A1/DDB2/CYR61/DHX9/ERRFI1/ETS1/EWSR1/EZH2/FOS/G6PD/GNG11/HDAC4/HDAC1/HEPACAM/HSPA5/HSPB2/ID1/ID4/IGFBP3/IGFBP5/ING2/IRF5/IRF7/ITGB4/ITPKB/LGALS3/MAGOHB/MAP2K3/MAP2K6/MAP3K6/MCL1/MYC/MYLK/NEK1/NEK6/NINJ1/NR2E1/PATZ1/PAK4/PDCD10/PEX19/PIK3R5/PIK3C2A/PIM1/PML/PMVK/PPM1D/PRMT6/PRKCH/PS…	0.0700306	0.313653
Lung	M939	8/255	87/15602	8.75417e-05	0.00717842	AURKA/CDK1/E2F1/EZH2/HJURP/MAD2L1/PTTG1/TACC3	-0.117292	0.00474984
Colon_Sigmoid	M347	8/239	87/14489	9.27888e-05	0.0295996	CDKN1A/CYR61/DUSP16/MCL1/MYC/PIM1/SNAI1/ZFP36	-0.119183	0.0213188
Thyroid	M291	4/246	16/15496	9.70721e-05	0.0162596	CDK1/CHEK1/E2F1/FOXM1	0.0353624	0.366952
Brain_Cortex	M93	10/240	141/14801	0.000100539	0.0108247	BAG3/CDKN1A/CEBPB/HK3/IRF7/MYC/PIM1/PML/PRMT6/SNAI1	0.0969886	0.12239
Stomach	M96	12/224	200/13580	0.000121139	0.0256706	AURKA/BRCA1/CDK1/CHEK1/E2F1/FOXM1/HJURP/KIAA1524/MAD2L1/PTTG1/TACC3/TFDP1	-0.0434606	0.41166
Brain_Caudate	M688	5/239	31/14882	0.00012375	0.0368776	CDKN1A/ING1/MCL1/SERPINE1/ZFP36	0.184142	0.00375235
Colon_Transverse	M265	7/251	70/15324	0.000144839	0.0132769	CEBPB/CYR61/FOS/MCL1/MYC/PIM1/ZFP36	0.077035	0.121206
Minor_Salivary_Gland	M180	6/247	50/15227	0.00014988	0.0482614	BHLHE40/CDKN1A/ETS2/FOS/MYC/ZFP36	0.179101	0.0225835
Skin_Not_Sun_Exposed	M20	14/249	265/14838	0.000158573	0.023786	AURKA/BRCA1/CDK1/CENPA/CHEK1/E2F1/FASTK/FOXM1/HJURP/KIAA1524/MAD2L1/PTTG1/STAT5B/TACC3	-0.0116215	0.775618
Artery_Aorta	M498	5/240	31/14145	0.0001598	0.0191228	CDKN1A/MCL1/PIM1/SOCS1/ZFP36	0.0204324	0.671936
Brain_Cerebellum	M986	4/230	19/15035	0.000172619	0.0261518	CYR61/FOS/ID1/SGK1	-0.0329111	0.611173
Brain_Spinal_cord	M612	4/239	18/14608	0.000178504	0.0177314	GRK6/HRAS/MAP2K2/MAP2K7	0.0477255	0.550249
Brain_Hippocampus	M382	10/238	153/14711	0.000193531	0.0161599	BHLHE40/CDKN1A/CEBPB/ING1/MAP2K3/MCL1/MYC/PIM1/SERPINE1/ZFP36	0.136074	0.05657
Spleen	M538	15/246	321/15335	0.000218457	0.018132	AURKA/BRCA1/CDK1/CDK6/CENPA/CHEK1/E2F1/EZH2/FOXM1/HJURP/ING2/KIAA1524/PTTG1/TACC3/TFDP1	-0.197148	0.00210591
Stomach	M5	14/224	279/13580	0.000222256	0.0256706	AURKA/BRCA1/CDK1/CHEK1/E2F1/FOXM1/HJURP/KIAA1524/LEO1/MAD2L1/PTTG1/TACC3/TFDP1/TP53	-0.0255423	0.629558
Brain_Nucleus_accumbens	M178	5/238	35/14813	0.000224832	0.0345116	BHLHE40/CDKN1A/CEBPB/MCL1/ZFP36	0.0749187	0.241713
Testis	M600	3/255	10/19590	0.000244465	0.00876471	CDKN1B/CTNNAL1/FOXO3	-0.14921	0.00449615
Artery_Coronary	M329	5/246	34/14547	0.000247462	0.026396	AAK1/HDAC4/MAPK14/SIN3B/STAT5B	-0.201312	0.00172102
Colon_Sigmoid	M811	6/239	54/14489	0.000252016	0.0401966	CDKN1A/MCL1/MYC/PIM1/SNAI1/ZFP36	-0.138975	0.00718607
Testis	M1330	5/255	44/19590	0.000257786	0.00876471	ABI3/ID1/IGFBP3/ITGB4/NOTCH3	0.0746183	0.157126
Brain_Spinal_cord	M140	4/239	20/14608	0.000275453	0.0205212	BHLHE40/CYR61/FOS/ZFP36	0.111941	0.160079
Brain_Hippocampus	M2	53/238	2046/14711	0.000283328	0.0189263	ABI3/ARPC1B/BHLHE40/BCL6/CCND1/CDK4/CDKN1A/CEBPB/CTNNAL1/CXCL1/DDB2/CYR61/EPHA3/ETS1/ETS2/EZH2/FOS/GNG11/ID1/IGFBP3/ING1/IRF5/IRF7/ITGB4/LEO1/LGALS3/MAP2K3/MAP3K6/MAP4K1/MCL1/MYC/NEK4/NINJ1/NOTCH3/PIK3R5/PIM1/PLA2R1/PML/PRMT6/PRKCH/PSMD14/RUNX1/SERPINE1/SYK/TBX2/TGFB1I1/TLR3/TP53/UBTD1/VENTX/VEGFA/XAF1/ZFP36	0.211348	0.00287039
Small_Intestine_Terminal_Ileum	M23	8/253	106/15825	0.00029894	0.0454389	CEBPB/CYR61/FOS/MCL1/MYC/SERPINE1/SNAI1/ZFP36	0.115085	0.11678
Brain_Substantia_nigra	M2	84/239	3669/14579	0.000339928	0.0285837	ABI3/AGT/AKT1/ARPC1B/ASF1A/ASPH/AXL/BHLHE40/BCL6/CAV1/CDK4/CDKN1A/CEBPB/CTNNAL1/CSNK2A1/CXCL1/ERRFI1/ETS1/ETS2/EZH2/FOXO3/GNG11/HEPACAM/HK3/ID1/ID4/IGFBP3/IGFBP5/ING1/ING2/IRF5/IRF7/ITGB4/ITPKB/ITSN2/LGALS3/MAP2K3/MAP2K6/MAP3K6/MAP4K1/MCL1/MXD4/MYC/NEK1/NEK4/NEK6/NFE2L2/NINJ1/NOTCH3/NR2E1/NUAK1/OTX2/PAK4/PEX19/PIK3R5/PIK3C2A/PIM1/PML/PRMT6/PRKCH/PRKCD/RB1/RUNX1/SERPINE1/SMARCB1/SNAI1/SORBS2/SOX2/…	0.109294	0.200278
Thyroid	M40	8/246	109/15496	0.000344289	0.0362448	BHLHE40/CYR61/DUSP3/FOS/MCL1/NDRG1/SERPINE1/ZFP36	0.0873295	0.0256417
Brain_Cerebellum	M7	13/230	278/15035	0.000360574	0.0364179	BAG3/CDK6/CYR61/DUSP3/DUSP16/FOS/HSPA5/ID1/ING2/SGK1/SOCS1/SOD1/VEGFA	0.0204546	0.752061
Brain_Substantia_nigra	M355	5/239	38/14579	0.000366458	0.0285837	BHLHE40/CXCL1/ID1/MCL1/ZFP36	-0.00721172	0.932851
Testis	M1051	6/255	73/19590	0.000376618	0.0115245	ABI3/ID1/IGFBP3/ITGB4/NOTCH3/SORBS2	0.0956656	0.0694458
Brain_Hippocampus	M386	10/238	167/14711	0.000391613	0.0217998	BCL6/CDK4/CXCL1/EPHA3/IRF7/ITGB4/LGALS3/PML/PRMT6/TP53	0.124071	0.0823783
Heart_Left_Ventricle	M730	7/230	76/12909	0.000400453	0.0385769	CDKN1A/CEBPB/PATZ1/PIM1/SIK1/TXNIP/VEGFA	0.144491	0.00260997
Skin_Not_Sun_Exposed	M177	8/249	106/14838	0.000411532	0.0411532	AURKA/CDK1/CENPA/FOXM1/HJURP/MAD2L1/PTTG1/TACC3	0.00611854	0.880716
Esophagus_Gastroesophageal_Junction	M579	4/237	22/14378	0.000416816	0.0286162	MCL1/MYC/SNAI1/ZFP36	-0.00390924	0.939857
Thyroid	M28	4/246	23/15496	0.000432774	0.0362448	CDK1/CHEK1/E2F1/FOXM1	0.0215148	0.583145
Esophagus_Gastroesophageal_Junction	M169	7/237	83/14378	0.000433579	0.0286162	CYR61/FOS/MCL1/MYC/PIM1/SNAI1/ZFP36	0.00327603	0.949585
Colon_Transverse	M1087	5/251	40/15324	0.000466701	0.0230806	CEBPB/MCL1/MYC/PIM1/ZFP36	0.0836434	0.0923514
Brain_Nucleus_accumbens	M599	5/238	41/14813	0.000479918	0.0465557	ASPH/ID4/NEK4/SOX2/YAP1	-0.00494287	0.938519
Brain_Hippocampus	M326	5/238	41/14711	0.000495165	0.0236265	BMI1/DEK/FXR1/PPM1B/RAD21	-0.013334	0.852469
Brain_Spinal_cord	M15	15/239	342/14608	0.000521953	0.0311084	BCL6/CDKN1A/CEBPB/CXCL1/ERRFI1/EZH2/ING1/IRF7/ITPKB/MCL1/MYC/PML/SERPINE1/SNAI1/VEGFA	0.0535107	0.502921
Colon_Transverse	M8	15/251	344/15324	0.000566033	0.0230806	ASF1A/AURKA/BRCA1/CDK1/CDK6/CENPA/CHEK1/E2F1/EZH2/FOXM1/HJURP/KIAA1524/MAD2L1/PTTG1/TACC3	-0.173595	0.000441782
Colon_Transverse	M602	4/251	24/15324	0.000576892	0.0230806	ACLY/G6PD/PKM/SREBF1	-0.0470293	0.344549
Colon_Transverse	M199	5/251	42/15324	0.000587507	0.0230806	ACLY/G6PD/GAPDH/PKM/SREBF1	-0.0315769	0.525784
Esophagus_Gastroesophageal_Junction	M22	8/237	114/14378	0.000594179	0.0325492	CYR61/FOS/MAP2K3/MCL1/MYC/PIM1/SNAI1/ZFP36	0.00382426	0.941162
Stomach	M423	8/224	114/13580	0.000594342	0.0397842	AURKA/CDK1/CHEK1/FOXM1/HJURP/PTTG1/TACC3/TFDP1	-0.0511859	0.333501
Brain_Nucleus_accumbens	M2	36/238	1274/14813	0.000606589	0.0465557	ABI3/ARPC1B/BHLHE40/BCL6/CDK4/CDKN1A/CEBPB/EZH2/IGFBP3/IRF5/IRF7/ITGB4/LGALS3/MAP2K3/MAP3K6/MCL1/MYC/NEK6/NINJ1/PIK3R5/PIM1/PML/RAF1/RUNX1/SERPINE1/SFN/SNAI1/STK40/SYK/TGFB1I1/TLR3/TP53/UBTD1/VEGFA/XAF1/ZFP36	0.124086	0.051917
Thyroid	M436	7/246	91/15496	0.000608289	0.0407553	AXL/HSPB2/ITPK1/LIMA1/MYLK/TBX2/TGFB1I1	-0.00135594	0.972412
Spleen	M129	18/246	471/15335	0.000611272	0.0404917	AURKA/BRCA1/CDK1/CDK6/CENPA/CHEK1/E2F1/EZH2/FOXM1/HJURP/ING2/KIAA1524/MAD2L1/MECP2/PTTG1/SMARCB1/TACC3/TFDP1	-0.20385	0.00146451
Skin_Not_Sun_Exposed	M202	4/249	24/14838	0.000631484	0.0473613	CDKN1A/FOS/MYC/ZFP36	0.0281048	0.490559
Esophagus_Gastroesophageal_Junction	M56	6/237	65/14378	0.000690438	0.0325492	AKR1B1/CHEK1/GLB1/P3H1/PCGF2/UBTD1	0.13971	0.00673368
Lung	M1317	6/255	66/15602	0.000719144	0.0471759	CDK1/EZH2/HJURP/MAD2L1/PTTG1/TACC3	-0.120314	0.00376963
Spleen	M1284	4/246	26/15335	0.000731777	0.0404917	BRCA1/EZH2/ING2/PTTG1	-0.202234	0.00160019
Adipose_Visceral	M10	28/249	860/14637	0.000735681	0.0370293	BHLHE40/CDKN1A/CDKN1B/CEBPB/CXCL1/CYR61/DUSP3/DUSP16/ERRFI1/ETS2/FOS/FOXO3/ID4/ING1/MAP2K7/MCL1/MVK/MYC/NEK6/PIM1/PRMT6/RUNX1/SERPINE1/SGK1/SNAI1/SPOP/TXNIP/ZFP36	-0.140504	0.00105012
Brain_Hippocampus	M1249	4/238	26/14711	0.000754735	0.0315102	BMI1/DEK/FXR1/PPM1B	-0.00736064	0.918236
Brain_Cerebellum	M1274	5/230	48/15035	0.000803764	0.040818	CDKN1B/NUAK1/RAD21/STAT5B/TOP1	0.00446105	0.945074
Brain_Cerebellum	M118	7/230	99/15035	0.000808277	0.040818	CDKN1B/KDM5B/NUAK1/PPM1D/RAD21/STAT5B/TOP1	0.0405266	0.531231
Brain_Cerebellum	M72	7/230	99/15035	0.000808277	0.040818	CDK6/CYR61/DUSP3/DUSP16/FOS/ID1/SGK1	-0.0410918	0.525514
Esophagus_Gastroesophageal_Junction	M338	3/237	12/14378	0.00087153	0.0359506	P3H1/PCGF2/UBTD1	0.0966301	0.0615723
Testis	M1351	3/255	15/19590	0.000883301	0.0245718	ALOX15B/ERRFI1/TXNIP	0.0933091	0.076629
Stomach	M768	5/224	46/13580	0.000922902	0.0397842	CDKN1A/ETS2/MCL1/PIM1/SERPINE1	0.00430497	0.935217
Stomach	M317	4/224	27/13580	0.00093874	0.0397842	CYR61/ERRFI1/FOS/ZFP36	0.0950098	0.0721819
Stomach	M49	8/224	124/13580	0.00103336	0.0397842	CEBPB/CYR61/ERRFI1/ETS1/FOS/MYC/SNAI1/ZFP36	0.0489798	0.354782
Testis	M563	5/255	60/19590	0.00109497	0.0279217	ASF1A/CSNK1A1/CSNK2A1/NFE2L2/PDCD10	-0.121081	0.0213902
Esophagus_Gastroesophageal_Junction	M363	6/237	71/14378	0.00110301	0.0404435	CDKN1B/DEK/ITSN2/KDM5B/SIRT1/WWP1	0.0270115	0.602071
Stomach	M361	6/224	73/13580	0.00127714	0.0421455	CDKN1A/ETS2/MAP2K3/MCL1/PIM1/SERPINE1	0.0124969	0.813458
Brain_Hippocampus	M843	4/238	30/14711	0.0013152	0.0488086	BMI1/DEK/FXR1/PPM1B	0.00205839	0.977098
Esophagus_Gastroesophageal_Junction	M523	5/237	50/14378	0.00135072	0.0445737	BCL6/CDKN1A/DUSP16/ETS2/MAP3K6	-0.00449134	0.930922
Testis	M416	7/255	128/19590	0.00144937	0.0331523	CBX7/IRF5/ITPKB/KCNJ12/MAP4K1/MXD4/SNAI1	0.0950196	0.0713579
Testis	M983	6/255	95/19590	0.00151677	0.0331523	CBX7/IRF5/ITPKB/KCNJ12/MAP4K1/SNAI1	0.0970384	0.0655214

## Sheet: Table S2
Supplementary Table 2. The k-means clusters of SnGs
Symbol	Cluster
FOS	sc4
CYR61	sc4
ZFP36	sc4
MCL1	sc4
MYC	sc4
CDKN1A	sc4
PIM1	sc4
BHLHE40	sc4
CEBPB	sc4
SERPINE1	sc4
SNAI1	sc4
ID4	sc1
TXNIP	sc1
IGFBP5	sc1
RB1	sc1
NFE2L2	sc1
HEPACAM	sc1
PEX19	sc1
SGK1	sc1
DUSP16	sc1
AXL	sc1
BTG3	sc1
CDKN2B	sc1
PAK4	sc1
FOXO3	sc1
RNASEL	sc1
MAGOH	sc1
MAP4K1	sc1
LEO1	sc1
CCND1	sc1
PLA2R1	sc1
DDB2	sc1
NUAK1	sc1
MAPK14	sc1
RSL1D1	sc1
ALOX15B	sc1
LIMA1	sc1
TXN	sc1
CAV1	sc1
ASPH	sc1
SORBS2	sc1
DUSP3	sc1
NDRG1	sc1
CDKN1B	sc1
RAD21	sc1
TOP1	sc1
PPM1B	sc1
DEK	sc1
BMI1	sc1
FXR1	sc1
SOCS1	sc1
NEK4	sc1
PSMB5	sc1
ZMAT3	sc1
ITPK1	sc1
MECP2	sc1
TERF2	sc1
SOD1	sc1
PRPF19	sc1
WT1	sc1
WWP1	sc1
POT1	sc1
SRSF1	sc1
SRC	sc1
SP1	sc1
SPIN1	sc1
SMG1	sc1
PEBP1	sc1
PDPK1	sc1
MORC3	sc1
MDH1	sc1
MAP3K7	sc1
MAP2K1	sc1
IL1A	sc1
HMGB1	sc1
GATA4	sc1
CKB	sc1
CDK2AP1	sc1
AR	sc1
ATM	sc1
AAK1	sc1
SIN3B	sc1
FASTK	sc1
FBXO31	sc1
PTRF	sc1
OTX2	sc1
STK32C	sc1
HIVEP1	sc1
NTN4	sc1
TYK2	sc1
PDZD2	sc1
IGFBP6	sc1
NADK	sc1
CBX7	sc1
KCNJ12	sc1
SFN	sc1
MOB3A	sc1
USP1	sc1
PBRM1	sc1
TRIM28	sc1
MAP2K7	sc1
MAP2K2	sc1
GRK6	sc1
HRAS	sc1
SUPT5H	sc1
ITSN2	sc1
KDM5B	sc1
PRKCD	sc1
STAT5B	sc1
G6PD	sc1
SREBF1	sc1
PKM	sc1
ACLY	sc1
TMSB4X	sc1
RBX1	sc1
SMARCA4	sc1
GAPDH	sc1
GLB1	sc1
AKR1B1	sc1
P3H1	sc1
PCGF2	sc1
ING2	sc1
CDK6	sc1
TFDP1	sc1
BAG3	sc1
AKT1	sc1
SMARCB1	sc1
MXD4	sc1
MAPKAPK5	sc1
BLVRA	sc1
EWSR1	sc1
IRF3	sc1
HDAC4	sc1
RAF1	sc1
MVK	sc1
DPY30	sc1
HK3	sc1
TNFSF13	sc1
DHCR24	sc1
MAP2K6	sc1
ASF1A	sc1
CSNK2A1	sc1
YAP1	sc1
PIK3C2A	sc1
SOX2	sc1
CSNK1A1	sc1
PDCD10	sc1
HSPA5	sc1
MAGOHB	sc1
SPOP	sc1
SENP7	sc1
BRD7	sc1
DHX9	sc1
MYLK	sc1
HSPB2	sc1
PPM1D	sc1
SMURF2	sc1
HDAC1	sc1
PMVK	sc1
SIRT1	sc1
CDKN2AIP	sc1
SOX5	sc1
NR2E1	sc1
AGT	sc1
NEK1	sc1
ZNF148	sc1
WRN	sc1
ATF7IP	sc1
SLC13A3	sc1
SIK1	sc1
PATZ1	sc1
PDIK1L	sc1
ETS2	sc2
BCL6	sc2
ERRFI1	sc2
ID1	sc2
ITGB4	sc2
IGFBP3	sc2
ABI3	sc2
NOTCH3	sc2
MAP2K3	sc2
UBTD1	sc2
IRF7	sc2
PML	sc2
MAP3K6	sc2
TP53	sc2
LGALS3	sc2
STK40	sc2
NEK6	sc2
CXCL1	sc2
PRMT6	sc2
CTNNAL1	sc2
TGFB1I1	sc2
TLR3	sc2
PSMD14	sc2
ETS1	sc2
GNG11	sc2
PRKCH	sc2
XAF1	sc2
TBX2	sc2
CDK4	sc2
EPHA3	sc2
ING1	sc2
ITPKB	sc2
VEGFA	sc2
IRF5	sc2
SYK	sc2
PIK3R5	sc2
RUNX1	sc2
ARPC1B	sc2
NINJ1	sc2
VENTX	sc2
EZH2	sc3
CHEK1	sc3
CDK1	sc3
FOXM1	sc3
AURKA	sc3
E2F1	sc3
KIAA1524	sc3
PTTG1	sc3
TACC3	sc3
HJURP	sc3
MAD2L1	sc3
BRCA1	sc3
CENPA	sc3

## Sheet: Table S3
Supplementary Table 3. The k-means clusters of SnG-enriched modules
Module	Cluster
Testis_M3	mc4
Testis_M6	mc4
Brain_Frontal_Cortex_M2	mc4
Brain_Cortex_M2	mc4
Brain_Substantia_nigra_M2	mc4
Brain_Spinal_cord_M2	mc4
Brain_Putamen_M4	mc4
Brain_Putamen_M17	mc4
Brain_Substantia_nigra_M5	mc4
Brain_Substantia_nigra_M62	mc4
Brain_Hypothalamus_M2	mc4
Brain_Hypothalamus_M6	mc4
Brain_Hippocampus_M2	mc4
Brain_Hippocampus_M5	mc4
Brain_Hippocampus_M82	mc4
Brain_Nucleus_accumbens_M2	mc4
Esophagus_Gastroesophageal_Junction_M4	mc1
Esophagus_Gastroesophageal_Junction_M53	mc1
Pancreas_M734	mc1
Pancreas_M1037	mc1
Brain_Cerebellum_M7	mc1
Brain_Cerebellum_M72	mc1
Brain_Cerebellum_M986	mc1
Brain_Hippocampus_M386	mc1
Thyroid_M436	mc1
Testis_M416	mc1
Testis_M983	mc1
Esophagus_Gastroesophageal_Junction_M363	mc1
Brain_Cerebellum_M118	mc1
Brain_Cerebellum_M1274	mc1
Testis_M1051	mc1
Testis_M1330	mc1
Testis_M1451	mc1
Testis_M563	mc1
Esophagus_Gastroesophageal_Junction_M523	mc1
Colon_Transverse_M199	mc1
Colon_Transverse_M602	mc1
Brain_Spinal_cord_M215	mc1
Brain_Spinal_cord_M612	mc1
Brain_Hippocampus_M326	mc1
Brain_Hippocampus_M1249	mc1
Brain_Hippocampus_M843	mc1
Artery_Coronary_M329	mc1
Spleen_M202	mc1
Spleen_M680	mc1
Brain_Nucleus_accumbens_M599	mc1
Adipose_Visceral_M951	mc1
Spleen_M1284	mc1
Testis_M1351	mc1
Testis_M600	mc1
Esophagus_Gastroesophageal_Junction_M56	mc1
Esophagus_Gastroesophageal_Junction_M338	mc1
Testis_M79	mc2
Adipose_Visceral_M10	mc2
Heart_Atrial_Appendage_M29	mc2
Heart_Left_Ventricle_M47	mc2
Heart_Left_Ventricle_M278	mc2
Heart_Left_Ventricle_M730	mc2
Brain_Spinal_cord_M15	mc2
Brain_Nucleus_accumbens_M18	mc2
Brain_Cortex_M10	mc2
Brain_Cortex_M93	mc2
Skin_Not_Sun_Exposed_M24	mc2
Lung_M56	mc2
Thyroid_M40	mc2
Thyroid_M323	mc2
Adipose_Visceral_M85	mc2
Brain_Spinal_cord_M140	mc2
Stomach_M317	mc2
Brain_Substantia_nigra_M355	mc2
Vagina_M242	mc2
Brain_Nucleus_accumbens_M178	mc2
Brain_Hippocampus_M899	mc2
Artery_Aorta_M498	mc2
Brain_Caudate_M688	mc2
Brain_Cerebellum_M1204	mc2
Artery_Coronary_M354	mc2
Esophagus_Gastroesophageal_Junction_M1158	mc2
Esophagus_Gastroesophageal_Junction_M579	mc2
Colon_Transverse_M35	mc2
Small_Intestine_Terminal_Ileum_M220	mc2
Small_Intestine_Terminal_Ileum_M23	mc2
Artery_Coronary_M65	mc2
Colon_Transverse_M265	mc2
Colon_Transverse_M1087	mc2
Artery_Aorta_M161	mc2
Artery_Aorta_M25	mc2
Esophagus_Gastroesophageal_Junction_M22	mc2
Esophagus_Gastroesophageal_Junction_M169	mc2
Colon_Sigmoid_M347	mc2
Colon_Sigmoid_M811	mc2
Brain_Hippocampus_M382	mc2
Stomach_M361	mc2
Stomach_M768	mc2
Testis_M474	mc2
Testis_M1069	mc2
Testis_M1365	mc2
Stomach_M49	mc2
Uterus_M53	mc2
Uterus_M328	mc2
Esophagus_Mucosa_M174	mc2
Minor_Salivary_Gland_M180	mc2
Skin_Not_Sun_Exposed_M202	mc2
Nerve_Tibial_M61	mc2
Spleen_M129	mc3
Spleen_M538	mc3
Spleen_M1029	mc3
Skin_Not_Sun_Exposed_M20	mc3
Colon_Transverse_M8	mc3
Colon_Transverse_M91	mc3
Stomach_M5	mc3
Stomach_M96	mc3
Stomach_M423	mc3
Skin_Not_Sun_Exposed_M177	mc3
Lung_M395	mc3
Lung_M939	mc3
Lung_M1317	mc3
Lung_M78	mc3
Adipose_Visceral_M17	mc3
Adipose_Subcutaneous_M14	mc3
Adipose_Visceral_M207	mc3
Adipose_Visceral_M718	mc3
Adipose_Subcutaneous_M118	mc3
Thyroid_M28	mc3
Thyroid_M291	mc3

## Sheet: Table S4
Supplementary Table 4. The conserved 3-layer neighborhood of CDKN1A in the co-expression networks
Symbol	Weight	CellAge annotation
CDKN1A	50	yes
ZFP36	33	yes
CSRNP1	32	no
FOSL2	32	no
GADD45B	30	no
MAFF	30	no
MYC	30	yes
CH507.42P11.8	28	no
NFIL3	28	no
ADAMTS1	27	no
MCL1	27	yes
PIM1	27	yes
C11orf96	26	no
ITPRIP	26	no
MIDN	26	no
JUNB	25	no
SOCS3	25	no
GPR4	23	no
ITPKC	23	no
NAMPT	23	no
NFKBIZ	23	no
YBX3	23	no
BTG2	22	no
TNFRSF1A	22	no
ADAMTS4	21	no
ADAMTS9	21	no
BHLHE40	21	yes
CEBPB	21	yes
CEBPD	21	no
OSMR	21	no
PNP	21	no
SBNO2	21	no
SERTAD1	21	no
SLC25A25	21	no
STAT3	21	no
THBS1	21	no
TNFRSF10D	21	no
EGR1	20	no
GADD45A	20	no
IER3	20	no
SLC2A3	20	no
TNFRSF10B	20	no
ARID5A	19	no
EIF4A1	19	no
KIAA0040	19	no
SUSD6	19	no
ZC3H12A	19	no
BCL3	18	no
CHSY1	18	no
CRISPLD2	18	no
DUSP5	18	no
EMP1	18	no
FOS	18	yes
FOSL1	18	no
IER2	18	no
IL4R	18	no
PLK3	18	no
PNRC1	18	no
THBD	18	no
CASP4	17	no
CDK2	17	no
NXT1	17	no
PLAUR	17	no
PLSCR1	17	no
PPP1R18	17	no
RND3	17	no
RNF122	17	no
SAT1	17	no
SLCO4A1	17	no
TRIB1	17	no
ANGPTL4	16	no
C10orf10	16	no
DUSP1	16	no
ETS2	16	yes
IFI16	16	no
IL1R1	16	no
JUN	16	no
KLF6	16	no
NEDD9	16	no
NR4A1	16	no
PPRC1	16	no
RASD1	16	no
SHC1	16	no
SLC39A14	16	no
SOD2	16	no
APOLD1	15	no
BCL6	15	yes
CCNL1	15	no
CREM	15	no
HILPDA	15	no
ICAM1	15	no
KLF10	15	no
MT1A	15	no
MT1M	15	no
MT1X	15	no
NFKB2	15	no
PDLIM1	15	no
RGS16	15	no
SERPINB1	15	no
SERPINE1	15	yes
SLC39A1	15	no
SNAI1	15	yes
TGIF1	15	no
TNFRSF12A	15	no
ADM	14	no
CCDC9	14	no
CD93	14	no
CTD.3252C9.4	14	no
FES	14	no
FOSB	14	no
IFITM2	14	no
IFITM3	14	no
KDM6B	14	no
LDLR	14	no
MAP3K8	14	no
MPZL2	14	no
MT2A	14	no
RELB	14	no
RHOB	14	no
SERTAD3	14	no
TEAD4	14	no
TRIP10	14	no
VMP1	14	no
C1R	13	no
CCL2	13	no
CH25H	13	no
DDX21	13	no
GJA4	13	no
GRAMD1A	13	no
HNRNPF	13	no
IL1RL1	13	no
ITGA5	13	no
JOSD1	13	no
MAP2K3	13	yes
MAPKAPK2	13	no
NR4A3	13	no
PIM3	13	no
PXDC1	13	no
SEMA3F	13	no
SERPINA3	13	no
SERPINB8	13	no
TIPARP	13	no
TNFRSF6B	13	no
TUBB6	13	no
ACSL5	12	no
ANKRD37	12	no
ARC	12	no
CLIC1	12	no
CYR61	12	yes
ELL	12	no
ERF	12	no
IER5	12	no
IL18R1	12	no
IRF1	12	no
KCNE4	12	no
MAP3K6	12	yes
MLKL	12	no
NFKBIA	12	no
RELT	12	no
SQRDL	12	no
STC1	12	no
TAP1	12	no
TGM2	12	no
TNFAIP3	12	no
ANXA2	11	no
ATF3	11	no
B4GALT1	11	no
CCDC71L	11	no
CLEC2B	11	no
COL4A1	11	no
CSF3	11	no
DDIT4	11	no
EIF4A3	11	no
ETV6	11	no
GNL3	11	no
HES1	11	no
HIF1A	11	no
IL15RA	11	no
LIMK2	11	no
LTBR	11	no
MIR22HG	11	no
MTHFD2	11	no
NOCT	11	no
NOD1	11	no
PHC2	11	no
PLA1A	11	no
PNO1	11	no
PPARD	11	no
RAB20	11	no
RAB27A	11	no
RELA	11	no
SNHG15	11	no
TM4SF1	11	no
TUBA1C	11	no
WTAP	11	no
AEN	10	no
APOL6	10	no
ARFGAP3	10	no
CP	10	no
CXCL2	10	no
EGR3	10	no
IER5L	10	no
IL6R	10	no
ING1	10	yes
JUND	10	no
NUP98	10	no
PDLIM4	10	no
PFKFB3	10	no
PHLDA1	10	no
PI15	10	no
PLEKHG1	10	no
PLIN2	10	no
PTGS2	10	no
RELL1	10	no
SLC7A5	10	no
SPHK1	10	no
SRGN	10	no
STOM	10	no
TAGLN2	10	no
TIMP1	10	no
TLCD2	10	no
TMEM165	10	no
TNIP2	10	no
UAP1	10	no
UPP1	10	no
ABL2	9	no
AC058791.1	9	no
APOL4	9	no
BAZ1A	9	no
C15orf39	9	no
CNN3	9	no
DCUN1D3	9	no
EGR2	9	no
EVA1C	9	no
GABRE	9	no
GTPBP4	9	no
HAPLN3	9	no
IL6	9	no
IRF7	9	yes
MAP3K14	9	no
MAT2A	9	no
MSN	9	no
MT1L	9	no
NOLC1	9	no
PECAM1	9	no
PER1	9	no
PHF13	9	no
PLP2	9	no
PPP1R15A	9	no
PPP1R3B	9	no
PTPN1	9	no
PXN	9	no
RARA	9	no
RASSF1	9	no
RBKS	9	no
RDH10	9	no
S100A11	9	no
SLC26A2	9	no
SOCS2	9	no
TEAD2	9	no
TEAD3	9	no
TIFA	9	no
TMBIM1	9	no
TPST1	9	no
TSC22D1	9	no
VASN	9	no
ZBTB21	9	no
ZFP36L1	9	no
ZNF331	9	no
AAED1	8	no
AC083843.1	8	no
APOL1	8	no
B4GALT5	8	no
BACE2	8	no
COL4A2	8	no
CTD.2033D15.2	8	no
CXCL8	8	no
DEDD	8	no
ELL2	8	no
F11R	8	no
FBLIM1	8	no
GPR3	8	no
H3F3B	8	no
HBEGF	8	no
IFFO2	8	no
KAT14	8	no
LIF	8	no
LOXL2	8	no
MALAT1	8	no
2021-03-03	8	no
MIR222HG	8	no
NECTIN2	8	no
NOP16	8	no
PLEKHG2	8	no
PML	8	yes
RALGDS	8	no
RND1	8	no
SPIDR	8	no
STK40	8	yes
TICAM1	8	no
TNFAIP1	8	no
TNFRSF1B	8	no
UBALD2	8	no
VASP	8	no
WBP1L	8	no
WDR43	8	no
YTHDF1	8	no
AC006978.6	7	no
ACKR1	7	no
ADAMTS9.AS1	7	no
AP001372.2	7	no
AREG	7	no
ARID5B	7	no
BAG3	7	yes
BHLHE40.AS1	7	no
BRD4	7	no
CDC42SE1	7	no
CHI3L1	7	no
CHIC2	7	no
CLCF1	7	no
CPNE8	7	no
CWC25	7	no
DHX15	7	no
DTX3L	7	no
DYRK3	7	no
EFNA1	7	no
EIF4EBP1	7	no
EPHA2	7	no
ERRFI1	7	yes
FABP5	7	no
FAS	7	no
FRMD8	7	no
FURIN	7	no
GADD45G	7	no
GATAD2A	7	no
GEM	7	no
GLA	7	no
GLRX	7	no
HNRNPAB	7	no
KLF4	7	no
LMNB1	7	no
LPCAT3	7	no
LRRC32	7	no
MCMBP	7	no
MTFP1	7	no
MTHFR	7	no
MVP	7	no
MYL12A	7	no
NNMT	7	no
NR4A2	7	no
PIGA	7	no
PRDM1	7	no
PTX3	7	no
R3HDM4	7	no
RP11.420L9.5	7	no
SCML1	7	no
SERPINB9	7	no
SESN2	7	no
SLC19A2	7	no
SLC20A1	7	no
SMIM3	7	no
SOAT1	7	no
SPSB1	7	no
SRF	7	no
SSTR2	7	no
ST3GAL1	7	no
STC2	7	no
TMEM2	7	no
TRAF3IP2	7	no
UGCG	7	no
USP36	7	no
ZBTB14	7	no
ZNF436	7	no
ZYX	7	no
A4GALT	6	no
ABCE1	6	no
ADAMTSL4	6	no
ARL5B	6	no
ARRDC3	6	no
ATF6	6	no
B4GALT3	6	no
BIRC3	6	no
BMP2	6	no
BTG1	6	no
BTG3	6	yes
C2CD4B	6	no
C5AR1	6	no
CHD1	6	no
CHMP1B	6	no
CTD.2033D15.3	6	no
CXCL1	6	yes
CYTH1	6	no
DDX27	6	no
FAM20C	6	no
FAM89A	6	no
FNDC4	6	no
GBP2	6	no
GGCT	6	no
GPRC5A	6	no
HELB	6	no
HEYL	6	no
ID1	6	yes
IFI30	6	no
IFITM1	6	no
IGFBP4	6	no
IL18BP	6	no
ILF2	6	no
INHBB	6	no
INTS10	6	no
ISG20	6	no
LACTB	6	no
LMNA	6	no
MAPK1IP1L	6	no
METRNL	6	no
MMP19	6	no
MT1E	6	no
MT1G	6	no
MYD88	6	no
NFKBID	6	no
NOP58	6	no
NRBF2	6	no
PDK1	6	no
PIK3R3	6	no
PRMT6	6	yes
PTPN2	6	no
PVR	6	no
RNF4	6	no
RP11.613D13.8	6	no
S1PR3	6	no
SDC4	6	no
SEH1L	6	no
SELE	6	no
SHISA5	6	no
SLC16A3	6	no
SOX7	6	no
SPRY2	6	no
TMEM70	6	no
TRAF4	6	no
UBC	6	no
UCK2	6	no
UGDH	6	no
XBP1	6	no
XRN2	6	no
YIPF1	6	no
ZDHHC9	6	no
ZFAND5	6	no
ZNRD1	6	no
ABL1	5	no
ACVR1B	5	no
AKAP12	5	no
ATP13A3	5	no
ATP1B3	5	no
B3GNT5	5	no
C17orf75	5	no
C1RL	5	no
C21orf58	5	no
C8orf4	5	no
CA13	5	no
CD55	5	no
CD59	5	no
CDC42EP3	5	no
CDC7	5	no
CISH	5	no
CLEC1A	5	no
CMIP	5	no
CSF1	5	no
DENND3	5	no
DRAM1	5	no
DUSP6	5	no
ELMSAN1	5	no
ETF1	5	no
ETV3	5	no
FAM117A	5	no
FOXF1	5	no
FSTL1	5	no
GCH1	5	no
GFPT2	5	no
GLUL	5	no
GRASP	5	no
HK2	5	no
HLA.E	5	no
IL13RA1	5	no
IL32	5	no
INPP1	5	no
KLF2	5	no
LARP4	5	no
LINC00963	5	no
LITAF	5	no
LMCD1	5	no
LRG1	5	no
MFHAS1	5	no
MIEF2	5	no
MOB3C	5	no
MTHFD1L	5	no
NAMPTP1	5	no
NRARP	5	no
NRP1	5	no
NUP85	5	no
NXN	5	no
OSGIN1	5	no
PDE4B	5	no
PITPNB	5	no
PLAU	5	no
PRICKLE3	5	no
PTP4A3	5	no
PXMP4	5	no
PYGL	5	no
RARA.AS1	5	no
RNF19B	5	no
RP11.111M22.2	5	no
RP11.302L19.3	5	no
RUNX1	5	yes
SEMA6B	5	no
SIK1	5	yes
SKIDA1	5	no
SLC11A1	5	no
SLC9B2	5	no
SNRPB	5	no
SP100	5	no
SPATA2L	5	no
SPTSSA	5	no
STX11	5	no
TAF4B	5	no
TFE3	5	no
TFRC	5	no
TRIM22	5	no
VEGFA	5	yes
YWHAG	5	no
ZNF253	5	no
ZNF425	5	no
ZNF589	5	no

## Sheet: Table S5
Supplementary Table 5. The conserved 3-layer neighborhood of TP53 in the co-expression networks
Symbol	Weight	CellAge annotation
TP53	50	yes
MRTO4	15	no
IPO4	14	no
TNFRSF1A	14	no
PPAN	12	no
SLC39A1	12	no
ANO6	11	no
DHX37	11	no
NAT10	11	no
OSMR	11	no
PDCD11	11	no
PES1	11	no
TMBIM1	11	no
BYSL	10	no
IFITM3	10	no
LTBR	10	no
RRP9	10	no
VARS	10	no
CCDC86	9	no
FGF2	9	no
LIMK2	9	no
MAPKAPK2	9	no
MSN	9	no
MYBBP1A	9	no
NOP16	9	no
PRPF19	9	yes
PXDC1	9	no
TEAD3	9	no
WDR46	9	no
WWTR1	9	no
YBX3	9	no
ABHD4	8	no
ASAP3	8	no
CHI3L1	8	no
DPH2	8	no
EIF4A1	8	no
GRWD1	8	no
IFITM2	8	no
LINC00963	8	no
LRP10	8	no
METTL1	8	no
MYD88	8	no
NEK6	8	yes
NOL6	8	no
PDLIM4	8	no
PFAS	8	no
PGAM5	8	no
PTTG1IP	8	no
RELA	8	no
RP11.420L9.5	8	no
RRP12	8	no
SERPINA3	8	no
STAT3	8	no
TOMM40	8	no
ZNF395	8	no
ABCF2	7	no
C17orf62	7	no
C4B	7	no
CHST3	7	no
CNN3	7	no
DDX31	7	no
EBNA1BP2	7	no
EIF3B	7	no
GART	7	no
GLIS2	7	no
GLIS3	7	no
GPATCH4	7	no
GTPBP4	7	no
HEATR1	7	no
IFRD2	7	no
IGFLR1	7	no
ITGB4	7	yes
ITPKB	7	yes
44258	7	no
MTA2	7	no
MVP	7	no
NUP188	7	no
PIEZO1	7	no
PNO1	7	no
PPRC1	7	no
PRICKLE3	7	no
RHOC	7	no
SEC61A1	7	no
SF3B3	7	no
SH3PXD2B	7	no
SRPRB	7	no
STOM	7	no
TNIP2	7	no
TRAF3IP2	7	no
TRIM47	7	no
TULP3	7	no
WDR4	7	no
XPO5	7	no
AEN	6	no
AGTRAP	6	no
ALKBH2	6	no
ANGPTL4	6	no
APEX2	6	no
APOL4	6	no
APOL6	6	no
ARAF	6	no
BAALC.AS1	6	no
BCL6	6	yes
BOC	6	no
BOP1	6	no
C1R	6	no
C4A	6	no
CASP7	6	no
CD81	6	no
CDK4	6	yes
CLIC1	6	no
CSF1	6	no
DDR1	6	no
DDX21	6	no
DHX30	6	no
FAM189A2	6	no
FERMT2	6	no
GNG5	6	no
GNL3	6	no
HNRNPAB	6	no
LGALS3	6	yes
LIG3	6	no
LMOD1	6	no
METTL13	6	no
MRVI1	6	no
MT2A	6	no
NCL	6	no
NOP2	6	no
NUP205	6	no
PIGW	6	no
PLIN2	6	no
PLOD2	6	no
PLSCR1	6	no
POLR1A	6	no
PTBP1	6	no
PUS1	6	no
RFX4	6	no
RP5.1142A6.9	6	no
SETD6	6	no
SHC1	6	no
SLC44A3.AS1	6	no
SLC8B1	6	no
SSRP1	6	no
SURF6	6	no
TINF2	6	no
TTC23	6	no
TTC38	6	no
TTF2	6	no
TWNK	6	no
UTP4	6	no
WASF2	6	no
WDR1	6	no
ZFP36L1	6	no
ADGRG1	5	no
ALG3	5	no
ARHGDIA	5	no
ATP6V0E1	5	no
BMPR1A	5	no
CALCOCO2	5	no
CCT2	5	no
CCT6A	5	no
CD63	5	no
CD99	5	no
COQ8B	5	no
COTL1	5	no
CPNE8	5	no
DDX54	5	no
EARS2	5	no
EFTUD2	5	no
EIF4EBP1	5	no
ELK3	5	no
F3	5	no
FAM89A	5	no
FARSB	5	no
FAS	5	no
FHL3	5	no
FTSJ1	5	no
GATAD2A	5	no
GNL2	5	no
GTF3C6	5	no
HSD3B7	5	no
HSPB8	5	no
LIMS1	5	no
LINC01354	5	no
LRIG1	5	no
LTV1	5	no
MCM3	5	no
METTL21B	5	no
MOB3C	5	no
MT1X	5	no
NIP7	5	no
NOL10	5	no
NQO1	5	no
ORAI1	5	no
PAICS	5	no
PFKFB3	5	no
PLCD1	5	no
PLIN3	5	no
POP1	5	no
PPM1G	5	no
PTPN1	5	no
PTRH2	5	no
PUM3	5	no
RRS1	5	no
SEPT9	5	no
SERPINB1	5	no
SERPING1	5	no
SLC44A3	5	no
SLC7A2	5	no
SMARCA4	5	yes
SURF4	5	no
TIMM8A	5	no
TIMP1	5	no
TLCD2	5	no
TMEM176A	5	no
TMEM176B	5	no
TSR1	5	no
TXLNA	5	no
UCK2	5	no
UTP20	5	no
VASN	5	no
WDR74	5	no
ZFP36L2	5	no
ZNF598	5	no
ZPR1	5	no

## Sheet: Table S6
Supplementary Table 6. The aggregated network of SnG-enriched modules
Symbol	Weight	CellAge annotation
ZFP36	29	yes
CDKN1A	26	yes
CSRNP1	26	no
MCL1	26	yes
CH507.42P11.8	24	no
FOS	24	yes
JUNB	24	no
MYC	24	yes
GADD45B	23	no
NFIL3	23	no
BTG2	22	no
EGR1	22	no
FOSL2	22	no
IER2	22	no
ITPRIP	22	no
DUSP1	21	no
KLF6	21	no
ADAMTS1	20	no
CTD.3252C9.4	20	no
JUN	20	no
MAFF	20	no
SOCS3	20	no
THBS1	20	no
NFKBIZ	19	no
PIM1	19	yes
BHLHE40	18	yes
CYR61	18	yes
DUSP5	18	no
FOSB	18	no
IER3	18	no
MIDN	18	no
NR4A1	18	no
NR4A3	18	no
PLK3	18	no
SERTAD1	18	no
ZC3H12A	18	no
NR4A2	17	no
APOLD1	16	no
CCL2	16	no
CEBPB	16	yes
CEBPD	16	no
RNF122	16	no
SERPINE1	16	yes
SERTAD3	16	no
SLC2A3	16	no
SNAI1	16	yes
TRIB1	16	no
ZFP36L1	16	no
ATF3	15	no
CH25H	15	no
CREM	15	no
CXCL2	15	no
EGR2	15	no
KLF2	15	no
KLF4	15	no
MAP3K8	15	no
PNRC1	15	no
PTGS2	15	no
RGS16	15	no
RHOB	15	no
SLC25A25	15	no
ARID5A	14	no
CCNL1	14	no
EGR3	14	no
GEM	14	no
KLF10	14	no
NFKBID	14	no
TIPARP	14	no
TNFRSF10D	14	no
ADM	13	no
B4GALT1	13	no
C11orf96	13	no
CTGF	13	no
DCUN1D3	13	no
EMP1	13	no
ETS2	13	yes
GADD45A	13	no
ICAM1	13	no
ITPKC	13	no
JUND	13	no
MT2A	13	no
NEDD9	13	no
PFKFB3	13	no
PLAUR	13	no
RASD1	13	no
RBKS	13	no
SAT1	13	no
THBD	13	no
ZNF331	13	no
ANKRD37	12	no
ARC	12	no
C8orf4	12	no
EIF4A3	12	no
GJA4	12	no
HBEGF	12	no
HES1	12	no
KDM6B	12	no
LMNB1	12	no
MIR222HG	12	no
MT1E	12	no
MT1G	12	no
MT1M	12	no
MT1X	12	no
NAMPT	12	no
NFKBIA	12	no
PPP1R15A	12	no
SH3TC1	12	no
SOD2	12	no
TGIF1	12	no
TNFRSF10B	12	no
ANGPTL4	11	no
ARL5B	11	no
BMP2	11	no
C5AR1	11	no
CRISPLD2	11	no
CTSL	11	no
EZH2	11	yes
HELZ2	11	no
HILPDA	11	no
HMOX1	11	no
ID1	11	yes
IRF1	11	no
IRF5	11	yes
JOSD1	11	no
MAP2K3	11	yes
MCM6	11	no
MIR22HG	11	no
MT1F	11	no
MT1L	11	no
PER1	11	no
PIGA	11	no
PNP	11	no
RAB20	11	no
RASSF1	11	no
RND3	11	no
SLC7A5	11	no
SLCO4A1	11	no
SRGN	11	no
SYK	11	yes
TNFAIP3	11	no
TNFRSF12A	11	no
VMP1	11	no
ABI3	10	yes
ADPRH	10	no
BCL6	10	yes
BTG1	10	no
C1R	10	no
C1S	10	no
C3	10	no
CASP8	10	no
CDK2	10	no
CHEK1	10	yes
CHSY1	10	no
CLDN5	10	no
CMKLR1	10	no
ELMSAN1	10	no
ERRFI1	10	yes
FANCI	10	no
FLT1	10	no
FOSL1	10	no
GPR4	10	no
GRASP	10	no
HIF1A	10	no
HYAL2	10	no
IL6R	10	no
KCNE4	10	no
KIAA0040	10	no
LAP3	10	no
LMNA	10	no
LYVE1	10	no
MALAT1	10	no
MCM3	10	no
MCM5	10	no
MLKL	10	no
NECTIN2	10	no
NFKB2	10	no
NLRC5	10	no
PDPN	10	no
PFN1	10	no
PIM3	10	no
PLEKHG2	10	no
PRDM1	10	no
PTPN6	10	no
PXDC1	10	no
RAB27A	10	no
RACGAP1	10	no
RELB	10	no
RGS1	10	no
RHBDF2	10	no
RIN3	10	no
RP11.420L9.5	10	no
SELE	10	no
SERPINA3	10	no
SERPINB1	10	no
SERPINB9	10	no
SERPING1	10	no
SLC19A2	10	no
SOCS2	10	no
SPRY2	10	no
STAT3	10	no
STC1	10	no
SUSD6	10	no
TAP1	10	no
TLCD2	10	no
TNFRSF1B	10	no
TNFRSF6B	10	no
TP53	10	yes
TSC22D1	10	no
TUBB6	10	no
UNC93B1	10	no
ZBTB21	10	no
ZFP36L2	10	no
ZNF394	10	no
ABCC4	9	no
ADAM28	9	no
ADAMTS4	9	no
ADAMTS9	9	no
ADORA3	9	no
AGTRAP	9	no
ALOX5	9	no
ANO6	9	no
ANXA1	9	no
APOBEC3C	9	no
APOL1	9	no
APOL6	9	no
ARHGAP4	9	no
ARHGDIB	9	no
ARID5B	9	no
ATOH8	9	no
B2M	9	no
BCL3	9	no
BIRC3	9	no
C10orf10	9	no
C1orf162	9	no
C1QA	9	no
C1QB	9	no
C1QC	9	no
C1RL	9	no
C2	9	no
CASP1	9	no
CASP4	9	no
CCDC71L	9	no
CCNB1	9	no
CD14	9	no
CD163	9	no
CD58	9	no
CD68	9	no
CD93	9	no
CFB	9	no
CKS2	9	no
CLEC2B	9	no
CLEC7A	9	no
CSF1R	9	no
CSF3	9	no
CTD.2033D15.2	9	no
CTSC	9	no
CXCL1	9	yes
CXCL8	9	no
DDIT4	9	no
DDX58	9	no
DDX60	9	no
DDX60L	9	no
DOK1	9	no
DSC2	9	no
DTX3L	9	no
DUSP2	9	no
ECE1	9	no
ECI2	9	no
EPHA2	9	no
ERN1	9	no
F11R	9	no
FCGR3A	9	no
FES	9	no
FGD2	9	no
FGR	9	no
FOLR2	9	no
FPR1	9	no
FXYD5	9	no
GAB3	9	no
GADD45G	9	no
GALNT2	9	no
GBP1	9	no
GBP2	9	no
GBP3	9	no
GPR34	9	no
GPX1	9	no
GYS1	9	no
H2AFX	9	no
HCLS1	9	no
HELB	9	no
HK2	9	no
HLA.A	9	no
HLA.B	9	no
HLA.C	9	no
HLA.E	9	no
HLA.H	9	no
HMGB2	9	no
ID3	9	no
IER5	9	no
IFI16	9	no
IFI35	9	no
IFIT3	9	no
IFITM1	9	no
IFITM2	9	no
IFNGR2	9	no
IGFBP4	9	no
IL10RA	9	no
IL13RA1	9	no
IL18BP	9	no
IL1R1	9	no
IL1RL1	9	no
IL32	9	no
IL4R	9	no
ING1	9	yes
IRF8	9	no
IRF9	9	no
ITGA5	9	no
ITGB4	9	yes
KLF11	9	no
LDLR	9	no
LGALS3	9	yes
LHFPL2	9	no
LILRB1	9	no
LPCAT2	9	no
LPCAT3	9	no
LRRC32	9	no
MAFB	9	no
MAN2B1	9	no
MAP3K6	9	yes
MAPKAPK2	9	no
METRNL	9	no
MNDA	9	no
MPZL2	9	no
MRC1	9	no
MS4A6A	9	no
MS4A7	9	no
MSN	9	no
MTHFD2	9	no
MYL12A	9	no
MYOF	9	no
NMI	9	no
NOS3	9	no
NXT1	9	no
OLR1	9	no
ORAI1	9	no
OSMR	9	no
PAPSS2	9	no
PARP14	9	no
PARP9	9	no
PCAT19	9	no
PDK4	9	no
PDLIM1	9	no
PIK3R5	9	yes
PLAT	9	no
PLIN2	9	no
PLP2	9	no
PLSCR1	9	no
PPP1R18	9	no
PPP1R3B	9	no
PRMT9	9	no
PROS1	9	no
PSMB8	9	no
PSMB9	9	no
PTBP1	9	no
PTGS1	9	no
RASL11A	9	no
REEP4	9	no
RGS10	9	no
RNASET2	9	no
RND1	9	no
RNF149	9	no
RP11.463O12.5	9	no
RUNX1	9	yes
S100A11	9	no
SAMD9L	9	no
SBNO2	9	no
SELPLG	9	no
SEMA3F	9	no
SERPINA1	9	no
SHC1	9	no
SLA	9	no
SLC11A1	9	no
SLC16A3	9	no
SLC16A6	9	no
SLC26A2	9	no
SLC2A1	9	no
SLC39A14	9	no
SLC52A3	9	no
SOX17	9	no
SOX7	9	no
SP100	9	no
SP110	9	no
SPHK1	9	no
SQRDL	9	no
STAB1	9	no
STAT1	9	no
STEAP3	9	no
STOM	9	no
TAGLN2	9	no
TAP2	9	no
TEAD3	9	no
TFRC	9	no
TGFBI	9	no
TIFA	9	no
TIMP1	9	no
TLR2	9	no
TM4SF1	9	no
TNFRSF1A	9	no
TRIM21	9	no
TRIM22	9	no
TRIM38	9	no
TRIM47	9	no
TRIM5	9	no
TUBA1C	9	no
UBTD1	9	yes
VEGFA	9	yes
VSIG4	9	no
YBX3	9	no
A4GALT	8	no
AAED1	8	no
ACVR1	8	no
ADAMTSL4	8	no
ADAP2	8	no
ADGRG1	8	no
ADRB2	8	no
AIF1	8	no
ALDH18A1	8	no
ALOX5AP	8	no
ANGPT2	8	no
ANXA2	8	no
APBB1IP	8	no
APOL3	8	no
APOL4	8	no
ARHGAP29	8	no
ARHGAP30	8	no
ARHGAP45	8	no
ARHGAP9	8	no
ARHGEF15	8	no
ARPC1B	8	yes
ARRDC3	8	no
ATP8B4	8	no
BCL6B	8	no
BIN2	8	no
BST2	8	no
C3AR1	8	no
CARD11	8	no
CARD6	8	no
CASP7	8	no
CD300A	8	no
CD37	8	no
CD4	8	no
CD40	8	no
CD53	8	no
CD63	8	no
CD74	8	no
CD84	8	no
CD99	8	no
CDH5	8	no
CDK1	8	yes
CFH	8	no
CFI	8	no
CHI3L1	8	no
CHI3L2	8	no
CHMP1B	8	no
CHST3	8	no
CIITA	8	no
CKAP2	8	no
CLEC1A	8	no
CLIC1	8	no
CMAHP	8	no
CMTM3	8	no
CMTM8	8	no
COL4A1	8	no
COL4A2	8	no
CP	8	no
CSF2RA	8	no
CSF3R	8	no
CTH	8	no
CTSS	8	no
CX3CR1	8	no
CXCL16	8	no
CYBA	8	no
CYBB	8	no
CYP1B1	8	no
CYTH4	8	no
DEF6	8	no
DENND1C	8	no
DENND3	8	no
DHRSX	8	no
DLL4	8	no
DLST	8	no
DOCK2	8	no
DOCK8	8	no
DRAM1	8	no
DUSP6	8	no
DYRK3	8	no
E2F1	8	yes
ECSCR	8	no
EDN1	8	no
EIF4A1	8	no
EIF4EBP1	8	no
ELL2	8	no
EML4	8	no
EMP2	8	no
EMP3	8	no
EPHB4	8	no
EPSTI1	8	no
ERF	8	no
ERG	8	no
ESAM	8	no
ETS1	8	yes
ETV6	8	no
EVI2B	8	no
F13A1	8	no
F3	8	no
FABP5	8	no
FAM105A	8	no
FAM110D	8	no
FAM129A	8	no
FAS	8	no
FBLIM1	8	no
FCER1G	8	no
FCGBP	8	no
FCGR2A	8	no
FCGRT	8	no
FENDRR	8	no
FERMT3	8	no
FGD3	8	no
FKBP5	8	no
FNDC3B	8	no
FOXM1	8	yes
FSTL3	8	no
FYB	8	no
FYN	8	no
GAL3ST4	8	no
GGT5	8	no
GIMAP5	8	no
GLA	8	no
GLRX	8	no
GMFG	8	no
GMIP	8	no
GPSM3	8	no
GSDMD	8	no
GTPBP2	8	no
GYPC	8	no
H3F3B	8	no
HAPLN3	8	no
HAVCR2	8	no
HCK	8	no
HCP5	8	no
HDAC7	8	no
HEIH	8	no
HERC5	8	no
HERC6	8	no
HIST1H1C	8	no
HLA.DMA	8	no
HLA.DMB	8	no
HLA.DPA1	8	no
HLA.DPB1	8	no
HLA.DQB1	8	no
HLA.DRA	8	no
HLA.DRB1	8	no
HLA.DRB5	8	no
HLA.DRB6	8	no
HSD3B7	8	no
HSPG2	8	no
HYAL1	8	no
ID4	8	yes
IER5L	8	no
IFI30	8	no
IFI44	8	no
IFI44L	8	no
IFI6	8	no
IFIH1	8	no
IFIT1	8	no
IFITM3	8	no
IFNAR2	8	no
IFRD2	8	no
IGFBP3	8	yes
IGFBP7	8	no
IGFLR1	8	no
IKBKE	8	no
IKZF1	8	no
IL10RB	8	no
IL15RA	8	no
IL16	8	no
IL18R1	8	no
IL1B	8	no
IL6	8	no
INPP5D	8	no
IQGAP3	8	no
IRAK3	8	no
IRF7	8	yes
ISG15	8	no
ISG20	8	no
ITGA1	8	no
ITGAL	8	no
ITGAM	8	no
ITGAX	8	no
ITGB2	8	no
ITPR3	8	no
ITPRIPL2	8	no
JAG1	8	no
KANK3	8	no
KCNJ8	8	no
KIF11	8	no
KLF9	8	no
KNTC1	8	no
LACTB	8	no
LAIR1	8	no
LAPTM5	8	no
LAT2	8	no
LCP1	8	no
LCP2	8	no
LGALS9	8	no
LILRB4	8	no
LIMK2	8	no
LIMS1	8	no
LONRF1	8	no
LOXL2	8	no
LPAR5	8	no
LPAR6	8	no
LRRC42	8	no
LTBR	8	no
LYL1	8	no
LYN	8	no
MAF	8	no
MARCH3	8	no
MATN3	8	no
MFSD2A	8	no
MGAT1	8	no
MGST2	8	no
MMP14	8	no
MMRN2	8	no
MPEG1	8	no
MR1	8	no
MT1A	8	no
MT1H	8	no
MVP	8	no
MX1	8	no
MX2	8	no
MYD88	8	no
MYH9	8	no
MYO1C	8	no
MYO1F	8	no
MYO7A	8	no
NABP1	8	no
NAGA	8	no
NCF2	8	no
NCF4	8	no
NCKAP1L	8	no
NEK6	8	yes
NFATC2	8	no
NFKB1	8	no
NFKBIE	8	no
NID1	8	no
NOD1	8	no
NOSTRIN	8	no
NOTCH4	8	no
NRARP	8	no
NRM	8	no
NUP37	8	no
NUP98	8	no
NUPR1	8	no
NUSAP1	8	no
OAS1	8	no
OAS2	8	no
OAS3	8	no
OSGIN1	8	no
P2RX4	8	no
P2RY12	8	no
P2RY13	8	no
PARVG	8	no
PDLIM4	8	no
PECAM1	8	no
PERP	8	no
PGGHG	8	no
PHF13	8	no
PI15	8	no
PIK3AP1	8	no
PLD4	8	no
PLEK	8	no
PLK1	8	no
PML	8	yes
PRAM1	8	no
PRC1	8	no
PRICKLE3	8	no
PRKX	8	no
PRSS23	8	no
PSME1	8	no
PTAFR	8	no
PTP4A3	8	no
PTPRC	8	no
PTTG1IP	8	no
PXN	8	no
PYGL	8	no
RAB13	8	no
RAB32	8	no
RAB3IL1	8	no
RAC2	8	no
RASAL3	8	no
RBM15	8	no
RBMS2	8	no
RELA	8	no
RELT	8	no
RFC4	8	no
RGS19	8	no
RGS2	8	no
RHOC	8	no
RNF144B	8	no
ROBO4	8	no
RP11.1100L3.8	8	no
RP11.363E7.4	8	no
RP11.613D13.8	8	no
RSAD2	8	no
S100A16	8	no
S100A6	8	no
S100A8	8	no
S100A9	8	no
S1PR3	8	no
SAMHD1	8	no
SASH3	8	no
SCARF1	8	no
SDC4	8	no
SEC24D	8	no
SERPINB8	8	no
SFMBT2	8	no
SH2B3	8	no
SIGLEC10	8	no
SIGLEC8	8	no
SIPA1	8	no
SLC15A3	8	no
SLC16A1	8	no
SLC2A5	8	no
SLC37A2	8	no
SLC39A1	8	no
SLC44A3.AS1	8	no
SMIM3	8	no
SNHG15	8	no
SOAT1	8	no
SP140L	8	no
SPAG5	8	no
SPI1	8	no
SRGAP2	8	no
ST6GAL1	8	no
STARD8	8	no
STAT5A	8	no
STK10	8	no
STK40	8	yes
STXBP2	8	no
TAL1	8	no
TBX3	8	no
TBXAS1	8	no
TCIRG1	8	no
TDP1	8	no
TEAD2	8	no
TES	8	no
TGFB1	8	no
TGFB1I1	8	yes
TGFBR1	8	no
TGM2	8	no
TIE1	8	no
TINAGL1	8	no
TK1	8	no
TMC8	8	no
TMEM119	8	no
TMEM88	8	no
TMIGD3	8	no
TNIP2	8	no
TOP2A	8	no
TOR4A	8	no
TPST1	8	no
TPX2	8	no
TRAF3IP2	8	no
TREM2	8	no
TRIP10	8	no
TSPAN14	8	no
TYMS	8	no
TYROBP	8	no
UBALD2	8	no
UBC	8	no
UCP2	8	no
UHRF1	8	no
USP36	8	no
VAMP8	8	no
VASN	8	no
VASP	8	no
VAV1	8	no
VIM	8	no
VWF	8	no
WAS	8	no
WBP1L	8	no
WDFY4	8	no
YTHDF1	8	no
ZFAND5	8	no
ZNF436	8	no
ZWINT	8	no
A2M	7	no
ABCG2	7	no
ABHD15	7	no
ABHD4	7	no
AC083843.1	7	no
ACER2	7	no
ACKR1	7	no
ACOT9	7	no
ACSL5	7	no
ACTG1	7	no
ACVRL1	7	no
ADCY4	7	no
ADGRD1	7	no
ADGRF5	7	no
ADGRL4	7	no
ALPL	7	no
ANLN	7	no
ANXA3	7	no
AP001372.2	7	no
APOBEC3G	7	no
APOC2	7	no
AQP1	7	no
ARAP3	7	no
AREG	7	no
ARHGAP11A	7	no
ARHGAP11B	7	no
ARHGAP25	7	no
ARID3A	7	no
ASAP3	7	no
ATG4A	7	no
ATP10A	7	no
AURKA	7	yes
AXL	7	yes
BACE2	7	no
BAX	7	no
BGN	7	no
BMF	7	no
BRCA2	7	no
BTNL9	7	no
C17orf62	7	no
C1orf64	7	no
C1QTNF1	7	no
C2CD4B	7	no
C4A	7	no
C4B	7	no
CAPG	7	no
CARD10	7	no
CCDC9	7	no
CCNA2	7	no
CCR1	7	no
CD44	7	no
CDCA3	7	no
CEBPA	7	no
CENPF	7	no
CENPH	7	no
CENPU	7	no
CITED2	7	no
CLEC14A	7	no
CLIC2	7	no
CNN2	7	no
CNN3	7	no
CNOT8	7	no
COBLL1	7	no
COLGALT1	7	no
COTL1	7	no
CRISPLD1	7	no
CTD.2033D15.3	7	no
CTSZ	7	no
CXCR4	7	no
CXorf36	7	no
CYFIP1	7	no
CYYR1	7	no
DAB2	7	no
DEDD	7	no
DHX58	7	no
DIO3OS	7	no
DLGAP1.AS2	7	no
DNAJC1	7	no
DOCK11	7	no
DOK3	7	no
DSE	7	no
DTNA	7	no
DUSP16	7	yes
DYNLT1	7	no
EHBP1L1	7	no
EHD4	7	no
ELK3	7	no
ELOVL7	7	no
EMCN	7	no
ENG	7	no
EPAS1	7	no
EPOR	7	no
ESYT2	7	no
EVA1C	7	no
FAM107A	7	no
FAM129B	7	no
FAM20C	7	no
FAM89A	7	no
FANCA	7	no
FCGR1A	7	no
FEM1C	7	no
FGL2	7	no
FILIP1L	7	no
FLI1	7	no
FMNL3	7	no
FOXC1	7	no
FOXF1	7	no
FRMD3	7	no
FRMD8	7	no
FSTL1	7	no
FURIN	7	no
FZD4	7	no
GALK1	7	no
GBGT1	7	no
GBP4	7	no
GIMAP1	7	no
GIMAP4	7	no
GIMAP6	7	no
GIMAP7	7	no
GIMAP8	7	no
GINS2	7	no
GLIS2	7	no
GLIS3	7	no
GMPR	7	no
GNB4	7	no
GNG11	7	yes
GNG5	7	no
GRN	7	no
HERC2P9	7	no
HERPUD1	7	no
HEYL	7	no
HSCB	7	no
ICAM2	7	no
IFFO2	7	no
IFI27	7	no
IFNGR1	7	no
IKBIP	7	no
IL17RB	7	no
IL3RA	7	no
INHBB	7	no
IRF2BPL	7	no
ITGA6	7	no
ITM2A	7	no
JAK3	7	no
KCNK6	7	no
KCTD20	7	no
KIAA1524	7	yes
KIF20B	7	no
KIF23	7	no
LAMA5	7	no
LINC00473	7	no
LINC00963	7	no
LMO2	7	no
LMOD1	7	no
LOX	7	no
LPAR2	7	no
LPIN3	7	no
LRCH1	7	no
LRP10	7	no
LSR	7	no
LST1	7	no
LY75	7	no
LY86	7	no
MAD2L1	7	yes
MAP3K14	7	no
MAPK1IP1L	7	no
MASTL	7	no
MCM2	7	no
METTL21B	7	no
MFNG	7	no
MFSD7	7	no
MGST1	7	no
MIR210HG	7	no
MIS18BP1	7	no
MKI67	7	no
MOB1A	7	no
MOB3C	7	no
MS4A4A	7	no
MSR1	7	no
MTFP1	7	no
MYCT1	7	no
NBEAL2	7	no
NEDD4	7	no
NLRP3	7	no
NOCT	7	no
NONO	7	no
NPC2	7	no
NPR1	7	no
NUP205	7	no
NXN	7	no
OMD	7	no
OXTR	7	no
P4HB	7	no
PARP10	7	no
PARP12	7	no
PCED1B	7	no
PDE4B	7	no
PDK1	7	no
PGD	7	no
PGM5	7	no
PHLDA1	7	no
PKN3	7	no
PLA1A	7	no
PLAU	7	no
PLCB2	7	no
PLCG2	7	no
PLD2	7	no
PLK4	7	no
PLXNB2	7	no
PMAIP1	7	no
PODXL	7	no
POLD1	7	no
PPIC	7	no
PPRC1	7	no
PRMT6	7	yes
PRPF4	7	no
PRX	7	no
PTPN1	7	no
PTPN2	7	no
PTPRB	7	no
PTTG1	7	yes
RALGDS	7	no
RAMP3	7	no
RARRES3	7	no
RASIP1	7	no
RBPMS2	7	no
RCSD1	7	no
RERGL	7	no
RFC2	7	no
RFC3	7	no
RGL3	7	no
RHOJ	7	no
RIPK1	7	no
RNASE6	7	no
RNF4	7	no
RP11.345J18.2	7	no
RP11.389C8.2	7	no
RPGR	7	no
RPN2	7	no
RPS6KA1	7	no
RRAS	7	no
RREB1	7	no
RUNX2	7	no
S100A10	7	no
S1PR1	7	no
SAMD9	7	no
SAMSN1	7	no
SCIN	7	no
SCML1	7	no
SDPR	7	no
SEC14L1	7	no
SELL	7	no
SEMA4B	7	no
SEPHS2	7	no
SIGLEC1	7	no
SLC17A9	7	no
SLC25A43	7	no
SLC30A1	7	no
SLC39A8	7	no
SLC43A3	7	no
SLC50A1	7	no
SLC7A7	7	no
SLCO2B1	7	no
SLFN11	7	no
SMAD6	7	no
SNRPB	7	no
SNRPG	7	no
SOX18	7	no
SPIDR	7	no
SPRY4	7	no
ST3GAL1	7	no
ST6GALNAC1	7	no
SURF4	7	no
SUV39H1	7	no
SVIL	7	no
TACC3	7	yes
TBC1D4	7	no
TEAD4	7	no
TFPI	7	no
TGFBR2	7	no
TINF2	7	no
TLN1	7	no
TM4SF18	7	no
TMBIM1	7	no
TMEM176A	7	no
TMEM176B	7	no
TMEM2	7	no
TMEM204	7	no
TNFAIP1	7	no
TNFAIP2	7	no
TNFSF10	7	no
TNFSF9	7	no
TNXB	7	no
TOB1	7	no
TRPM4	7	no
TSEN34	7	no
TTC38	7	no
TUBB2B	7	no
TULP3	7	no
TXLNA	7	no
TYMP	7	no
UBAP1	7	no
UBE2L6	7	no
VAMP5	7	no
WDR76	7	no
WIPI1	7	no
WRAP53	7	no
WTAP	7	no
WWTR1	7	no
XAF1	7	yes
ZBTB16	7	no
ZFHX3	7	no
ZNF217	7	no
ZNF367	7	no
ZNF395	7	no
ZNF425	7	no
ZNF672	7	no
ABCB1	6	no
ABCC9	6	no
AC007743.1	6	no
AC058791.1	6	no
ACKR3	6	no
ACTA2	6	no
ACTB	6	no
ACTC1	6	no
ACTG2	6	no
ACY3	6	no
AEBP1	6	no
AEN	6	no
ANO2	6	no
ANPEP	6	no
APH1A	6	no
APLNR	6	no
ARF6	6	no
ARFGAP3	6	no
ARHGAP27	6	no
ARSG	6	no
ATAD5	6	no
ATF5	6	no
ATP13A3	6	no
ATP6V0E1	6	no
ATP8B1	6	no
B3GNT5	6	no
B4GALT4	6	no
BAALC.AS1	6	no
BATF2	6	no
BCAM	6	no
BCL10	6	no
BCL2L13	6	no
BHLHE40.AS1	6	no
BLMH	6	no
BLNK	6	no
BMP6	6	no
BMPR1A	6	no
BOC	6	no
BRD2	6	no
BSG	6	no
BTN3A1	6	no
BTN3A2	6	no
BTN3A3	6	no
C10orf105	6	no
C12orf75	6	no
C15orf39	6	no
C1orf54	6	no
C4orf46	6	no
C7	6	no
CALML4	6	no
CARD19	6	no
CARD9	6	no
CASP10	6	no
CASP6	6	no
CCDC68	6	no
CCDC69	6	no
CCM2L	6	no
CD34	6	no
CD59	6	no
CD86	6	no
CDC20	6	no
CDC6	6	no
CDC7	6	no
CDCA5	6	no
CDH23	6	no
CDK4	6	yes
CECR1	6	no
CENPE	6	no
CHAF1B	6	no
CHD1	6	no
CHEK2	6	no
CMPK2	6	no
CMTM6	6	no
CNN1	6	no
COL27A1	6	no
COL4A3	6	no
COL4A4	6	no
COL8A2	6	no
COLEC12	6	no
COQ8B	6	no
CPED1	6	no
CPT1A	6	no
CPVL	6	no
CSF1	6	no
CSRP2	6	no
CTD.2231E14.2	6	no
CTNNAL1	6	yes
CTSB	6	no
CWC25	6	no
CYSLTR2	6	no
DACT2	6	no
DAP3	6	no
DCAF12	6	no
DDAH2	6	no
DDR1	6	no
DEGS2	6	no
DES	6	no
DLL1	6	no
DOCK6	6	no
DUSP8	6	no
EDN3	6	no
EFNA1	6	no
EGFL7	6	no
EMILIN1	6	no
ENO1	6	no
ENPEP	6	no
ENTPD1	6	no
EOGT	6	no
ERBB2	6	no
ERO1A	6	no
ESPL1	6	no
ETV3	6	no
EXT1	6	no
F2R	6	no
FADS3	6	no
FAM229A	6	no
FAM26E	6	no
FAM60A	6	no
FANCD2	6	no
FEN1	6	no
FGD5	6	no
FGF2	6	no
FGFR1	6	no
FHOD1	6	no
FLNA	6	no
FLT3LG	6	no
FN1	6	no
FRZB	6	no
FZD6	6	no
G6PD	6	yes
GABRE	6	no
GATA2	6	no
GCH1	6	no
GFAP	6	no
GJA5	6	no
GK	6	no
GLIPR1	6	no
GLMP	6	no
GNA14	6	no
GPCPD1	6	no
GPNMB	6	no
GPR3	6	no
GPR85	6	no
GRAMD1A	6	no
GTPBP1	6	no
GYG2	6	no
HACD4	6	no
HAMP	6	no
HEG1	6	no
HELLS	6	no
HERC2P2	6	no
HEXB	6	no
HGF	6	no
HHEX	6	no
HIST2H2BF	6	no
HLA.DOA	6	no
HLA.DQA1	6	no
HLA.F	6	no
HRC	6	no
HSPA12B	6	no
HSPB8	6	no
ID2	6	no
IFIT2	6	no
IGFBP2	6	no
IGSF6	6	no
IL17RA	6	no
IL18	6	no
INTS10	6	no
IPO4	6	no
IRAK1	6	no
ISG20L2	6	no
ITGA10	6	no
ITIH5	6	no
JAK1	6	no
KCNQ1	6	no
KCTD12	6	no
KDELR1	6	no
KIAA1462	6	no
KIF24	6	no
KIF2C	6	no
LAMB2	6	no
LAMC1	6	no
LEF1	6	no
LGMN	6	no
LIMS2	6	no
LINC01354	6	no
LIPG	6	no
LOXL3	6	no
LRRC17	6	no
LSP1	6	no
MAOA	6	no
MAT2A	6	no
MCM4	6	no
MECOM	6	no
MEGF6	6	no
MELK	6	no
METTL23	6	no
MEX3A	6	no
MFHAS1	6	no
MGP	6	no
MIS18A	6	no
MMP2	6	no
MOV10	6	no
MPZL1	6	no
MS4A14	6	no
MTHFD1	6	no
MTHFD1L	6	no
MUSTN1	6	no
MYADM	6	no
MYL9	6	no
MYLK2	6	no
NCAPG2	6	no
NCK2	6	no
NDC80	6	no
NEXN	6	no
NFAM1	6	no
NINJ1	6	yes
NKIRAS2	6	no
NRROS	6	no
NUBP1	6	no
OCLN	6	no
ODC1	6	no
OLFML2A	6	no
OLFML3	6	no
OSBPL11	6	no
OSCAR	6	no
OSER1	6	no
OTUD1	6	no
P3H2	6	no
PALD1	6	no
PALMD	6	no
PAQR5	6	no
PATL1	6	no
PCK2	6	no
PCNA	6	no
PDE4D	6	no
PDGFB	6	no
PDGFRB	6	no
PEAR1	6	no
PHC2	6	no
PHF8	6	no
PHLDB2	6	no
PIEZO1	6	no
PIK3R3	6	no
PLA2G4A	6	no
PLBD1	6	no
PLCD1	6	no
PLEKHA4	6	no
PLEKHG1	6	no
PLEKHH3	6	no
PLEKHO2	6	no
PLPP5	6	no
PLSCR4	6	no
PLXDC1	6	no
PODN	6	no
POLD4	6	no
PPP1R13L	6	no
PRELP	6	no
PRKAB1	6	no
PRKCH	6	yes
PROM1	6	no
PRR11	6	no
PSD4	6	no
PSME2	6	no
PTP4A1	6	no
RAB8A	6	no
RAD18	6	no
RAMP2	6	no
RBL1	6	no
RBPMS	6	no
RCN3	6	no
REL	6	no
RELL1	6	no
RFC5	6	no
RGL1	6	no
RGR	6	no
RIT1	6	no
RNASEH2A	6	no
RNF152	6	no
RP1.111D6.3	6	no
RP11.488L18.4	6	no
RP11.54O7.17	6	no
RP5.1142A6.9	6	no
RPL22L1	6	no
RPN1	6	no
RPS27L	6	no
RTCB	6	no
SAP30BP	6	no
SCARB1	6	no
SEC61A1	6	no
SEC61B	6	no
SEMA3G	6	no
SEPT9	6	no
SERPINF1	6	no
SESN2	6	no
SFXN2	6	no
SHCBP1	6	no
SHE	6	no
SHMT1	6	no
SLC19A3	6	no
SLC1A5	6	no
SLC1A7	6	no
SLC25A37	6	no
SLC27A3	6	no
SLC29A3	6	no
SLC2A4	6	no
SLC2A4RG	6	no
SLC31A1	6	no
SLC38A5	6	no
SLC3A2	6	no
SLC44A3	6	no
SLC46A3	6	no
SLC5A6	6	no
SLC6A6	6	no
SLC7A1	6	no
SLC7A2	6	no
SLC8B1	6	no
SLCO2A1	6	no
SMC4	6	no
SMO	6	no
SOCS6	6	no
SOD3	6	no
SPAAR	6	no
SPICE1	6	no
SPSB1	6	no
SRF	6	no
SRGAP2B	6	no
SRPX	6	no
SRSF3	6	no
STAT5B	6	yes
STAT6	6	no
STC2	6	no
STIL	6	no
STK17B	6	no
STMN1	6	no
SYDE1	6	no
SYNE2	6	no
TAGLN	6	no
TBC1D2B	6	no
TBC1D8	6	no
TBX2	6	yes
TCF19	6	no
TCN2	6	no
TEK	6	no
TEP1	6	no
TFEC	6	no
THEMIS2	6	no
THSD4	6	no
TIMELESS	6	no
TIMP3	6	no
TLR3	6	yes
TLR5	6	no
TMEM109	6	no
TMEM35B	6	no
TMEM87B	6	no
TNC	6	no
TNFSF13B	6	no
TNIP1	6	no
TP53I13	6	no
TPM1	6	no
TPM4	6	no
TPP1	6	no
TRA2B	6	no
TRAM2	6	no
TRGC2	6	no
TSC22D3	6	no
TSPAN4	6	no
TSPO	6	no
TXNIP	6	yes
TXNRD1	6	no
UBA7	6	no
UGCG	6	no
UNG	6	no
UPP1	6	no
USHBP1	6	no
VCAM1	6	no
VCL	6	no
VEGFC	6	no
WDHD1	6	no
WEE1	6	no
XBP1	6	no
ZC3HAV1	6	no
ZNF366	6	no
ZNF37BP	6	no
ZNF548	6	no
ZNF564	6	no
ZNFX1	6	no
ZNRD1	6	no
ABCB7	5	no
AC006978.6	5	no
ACAN	5	no
ACTA1	5	no
ADAM33	5	no
ADCY7	5	no
ADH1B	5	no
ADPGK	5	no
AFAP1L1	5	no
AHCYL1	5	no
AIM1	5	no
AKAP12	5	no
AKAP13	5	no
AKAP2	5	no
AKNA	5	no
ALDH1L1	5	no
ALKBH2	5	no
ALPK1	5	no
ALYREF	5	no
ANAPC16	5	no
ANKS1A	5	no
AOAH	5	no
AOC3	5	no
APOC1	5	no
APOE	5	no
APOL2	5	no
AQP4.AS1	5	no
ARHGAP10	5	no
ARHGAP18	5	no
ARHGAP31	5	no
ARPC2	5	no
ARRDC4	5	no
ASF1B	5	no
ASPH	5	yes
ASPM	5	no
ASXL1	5	no
ATAD2	5	no
ATRAID	5	no
AURKB	5	no
BAIAP2L1	5	no
BAK1	5	no
BIRC5	5	no
BLM	5	no
BMS1	5	no
BRCA1	5	yes
BRI3	5	no
BTG3	5	yes
BTK	5	no
BTN2A2	5	no
BUB1	5	no
BUB1B	5	no
C1orf112	5	no
C5orf49	5	no
C5orf56	5	no
C8orf37	5	no
CA4	5	no
CALD1	5	no
CAPN2	5	no
CAPZB	5	no
CARMN	5	no
CASC15	5	no
CCDC18	5	no
CCDC80	5	no
CCDC88B	5	no
CCL11	5	no
CCNB2	5	no
CCND3	5	no
CCNF	5	no
CCNJ	5	no
CCNT1	5	no
CD248	5	no
CD55	5	no
CD81	5	no
CDA	5	no
CDC14A	5	no
CDC42SE1	5	no
CDCA4	5	no
CDCA7	5	no
CDCA8	5	no
CDT1	5	no
CEMIP	5	no
CENPL	5	no
CENPW	5	no
CEP152	5	no
CEP55	5	no
CHAF1A	5	no
CHST6	5	no
CIB1	5	no
CISH	5	no
CKM	5	no
CKS1B	5	no
CLEC3B	5	no
CLU	5	no
CMTM7	5	no
CNBP	5	no
CNOT6L	5	no
CNPY3	5	no
COL14A1	5	no
COL1A2	5	no
COL8A1	5	no
COQ2	5	no
CPM	5	no
CRIM1	5	no
CTA.29F11.1	5	no
CXCL12	5	no
CXorf40B	5	no
CYB5B	5	no
CYP11A1	5	no
CYP4F11	5	no
CYTH3	5	no
DCN	5	no
DDB2	5	yes
DDIT3	5	no
DDOST	5	no
DDX19A	5	no
DDX21	5	no
DDX3X	5	no
DHX32	5	no
DIAPH3	5	no
DISP1	5	no
DKC1	5	no
DLGAP1.AS1	5	no
DMD	5	no
DNAAF5	5	no
DNAJB5	5	no
DPP3	5	no
DSN1	5	no
DSP	5	no
DTX2	5	no
DTYMK	5	no
DUSP23	5	no
ECHDC3	5	no
ECM1	5	no
ECT2	5	no
EDEM2	5	no
EDNRA	5	no
EFNB1	5	no
EHD2	5	no
EIF2S3	5	no
EIF3B	5	no
EIF3M	5	no
ELF4	5	no
ELL	5	no
EMB	5	no
EMILIN2	5	no
EML3	5	no
EPS8	5	no
ERGIC1	5	no
ETHE1	5	no
ETV5	5	no
EVA1B	5	no
F2RL3	5	no
FADS2	5	no
FAM189A2	5	no
FAM198A	5	no
FAM212A	5	no
FAM43A	5	no
FAM45A	5	no
FAM46A	5	no
FAM65C	5	no
FAM96A	5	no
FANCG	5	no
FBLN5	5	no
FDFT1	5	no
FGFRL1	5	no
FHL2	5	no
FHL3	5	no
FHL5	5	no
FLT4	5	no
FLVCR2	5	no
FOXF2	5	no
FOXQ1	5	no
FUT11	5	no
FZD8	5	no
GALM	5	no
GALNT18	5	no
GAN	5	no
GATAD2A	5	no
GCLM	5	no
GIMAP2	5	no
GIPC3	5	no
GJC1	5	no
GLB1	5	yes
GLUL	5	no
GMNN	5	no
GNAI3	5	no
GNB2	5	no
GNLY	5	no
GOLPH3	5	no
GPER1	5	no
GPKOW	5	no
GPR183	5	no
GPRC5A	5	no
GPX7	5	no
GTSE1	5	no
GZF1	5	no
HAS1	5	no
HBA1	5	no
HBA2	5	no
HBB	5	no
HBD	5	no
HEBP2	5	no
HERC2P3	5	no
HES4	5	no
HIC1	5	no
HIGD1B	5	no
HIPK3	5	no
HIST1H2AC	5	no
HIST1H2BD	5	no
HIST2H2BE	5	no
HJURP	5	yes
HLX	5	no
HMGN2	5	no
HOPX	5	no
HSD17B7	5	no
HSF1	5	no
IDI2.AS1	5	no
IFIT5	5	no
IGF2BP2	5	no
IGFBP5	5	yes
IKBKB	5	no
ILF2	5	no
ILK	5	no
IMPA2	5	no
IMPDH2	5	no
IRAK2	5	no
IRS2	5	no
ISY1	5	no
ITPKB	5	yes
KANK1	5	no
KAT14	5	no
KCNE3	5	no
KIAA1211L	5	no
KIF15	5	no
KIF18B	5	no
KIF20A	5	no
KIFC1	5	no
KLHL15	5	no
KLHL25	5	no
KLHL36	5	no
KLHL41	5	no
KNL1	5	no
LAMA2	5	no
LAMA3	5	no
LAMC3	5	no
LAPTM4A	5	no
LATS2	5	no
LCA5	5	no
LEPR	5	no
LETM2	5	no
LHFP	5	no
LINC01094	5	no
LINC01268	5	no
LINC01410	5	no
LINC01503	5	no
LMAN2	5	no
LMNB2	5	no
LPL	5	no
LPP	5	no
LPXN	5	no
LRIG1	5	no
LRP8	5	no
LRRK1	5	no
LTBP1	5	no
MAML2	5	no
MAOB	5	no
MAP2K6	5	yes
MAP3K20	5	no
MAP3K3	5	no
MAP4K1	5	yes
MB	5	no
MDK	5	no
MERTK	5	no
MFGE8	5	no
MICALL2	5	no
MKLN1	5	no
MKNK1	5	no
MMP19	5	no
MRVI1	5	no
MSRB1	5	no
MSX1	5	no
MTA2	5	no
MYCBP	5	no
MYH11	5	no
MYH7	5	no
MYL12B	5	no
MYL6	5	no
NAPSB	5	no
NAV2	5	no
NCAPD2	5	no
NCAPD3	5	no
NCAPG	5	no
NCAPH	5	no
NEAT1	5	no
NEK8	5	no
NET1	5	no
NIFK	5	no
NNMT	5	no
NOTCH3	5	yes
NRP1	5	no
NRP2	5	no
NSMCE2	5	no
NUAK2	5	no
NUCB1	5	no
ORC3	5	no
OS9	5	no
P2RY14	5	no
PABPC4	5	no
PAG1	5	no
PALLD	5	no
PCK1	5	no
PCOLCE	5	no
PDE3A	5	no
PDIA5	5	no
PGM2	5	no
PHF19	5	no
PHF21B	5	no
PIK3R6	5	no
PITPNC1	5	no
PKMYT1	5	no
PLB1	5	no
PLCD4	5	no
PLEKHM1	5	no
PLTP	5	no
PLXDC2	5	no
PMPCB	5	no
PNPLA8	5	no
POLA2	5	no
POLE2	5	no
POLQ	5	no
POLR2A	5	no
POLR2H	5	no
PPARD	5	no
PPP3CC	5	no
PRIM2	5	no
PROCA1	5	no
PRR13	5	no
PRTG	5	no
PSMA1	5	no
PSMA3	5	no
PSMA6	5	no
PSMD6	5	no
PSMG2	5	no
PSRC1	5	no
PTBP3	5	no
PTGDR2	5	no
PTPN9	5	no
PTPRG	5	no
PUM3	5	no
PYCARD	5	no
PYCR1	5	no
RAD51AP1	5	no
RARG	5	no
RASGEF1B	5	no
RASL12	5	no
RB1	5	yes
RBBP8	5	no
RBM38	5	no
RBM47	5	no
RBMS1	5	no
RCAN1	5	no
RDH10	5	no
RFTN1	5	no
RHBDF1	5	no
RILPL2	5	no
RNF135	5	no
RNF19A	5	no
RNPEP	5	no
ROBO3	5	no
ROM1	5	no
RP11.218M22.1	5	no
RP11.302L19.3	5	no
RP11.415J8.3	5	no
RP11.541N10.3	5	no
RP4.639F20.1	5	no
RP6.159A1.4	5	no
RRM1	5	no
RRM2	5	no
RUBCNL	5	no
RUNX3	5	no
RWDD2B	5	no
S100A4	5	no
SAP30	5	no
SCAMP2	5	no
SCARA3	5	no
SDE2	5	no
SDSL	5	no
SEC11C	5	no
SEC13	5	no
SEC14L2	5	no
SELENON	5	no
SERPINB6	5	no
SGK1	5	yes
SGO2	5	no
SH3BP1	5	no
SH3PXD2B	5	no
SHISA5	5	no
SHMT2	5	no
SIK1	5	yes
SIRPB2	5	no
SIX5	5	no
SLC10A3	5	no
SLC16A4	5	no
SLC25A19	5	no
SLC30A10	5	no
SLC41A1	5	no
SLC4A11	5	no
SLC4A7	5	no
SLC6A12	5	no
SLC6A13	5	no
SLC9A3R1	5	no
SLC9A3R2	5	no
SMAD1	5	no
SMC2	5	no
SMTN	5	no
SNAP23	5	no
SNTB2	5	no
SRSF7	5	no
ST8SIA4	5	no
STK19	5	no
STX11	5	no
STX3	5	no
STX5	5	no
SULT1C4	5	no
SUSD3	5	no
TACC1	5	no
TAF8	5	no
TBC1D1	5	no
TBX18	5	no
TCF7L1	5	no
TGFBR3	5	no
TGIF2	5	no
THSD1	5	no
TICRR	5	no
TIPIN	5	no
TM9SF1	5	no
TMCO4	5	no
TMEM100	5	no
TMEM173	5	no
TMEM255B	5	no
TMEM43	5	no
TMEM51	5	no
TMEM86A	5	no
TMOD3	5	no
TMPRSS3	5	no
TNFAIP8	5	no
TNFRSF19	5	no
TNKS1BP1	5	no
TPM2	5	no
TPST2	5	no
TRAF3IP2.AS1	5	no
TRAF4	5	no
TRAPPC2B	5	no
TRIB3	5	no
TRIM14	5	no
TRIP13	5	no
TRIP6	5	no
TROAP	5	no
TSC22D2	5	no
TSKU	5	no
TTC23	5	no
TTF2	5	no
TTN	5	no
TUT1	5	no
TXNDC11	5	no
TXNL4B	5	no
UBE2C	5	no
UBE2T	5	no
UFD1L	5	no
USP18	5	no
USP2	5	no
VANGL1	5	no
VENTX	5	yes
VPS37B	5	no
VSIR	5	no
VWA5A	5	no
WARS	5	no
WDR1	5	no
WDR62	5	no
WDR92	5	no
WTIP	5	no
XRCC6	5	no
ZBTB2	5	no
ZBTB33	5	no
ZC4H2	5	no
ZGRF1	5	no
ZMAT5	5	no
ZMYND15	5	no
ZNF10	5	no
ZNF180	5	no
ZNF20	5	no
ZNF267	5	no
ZNF502	5	no
ZNF763	5	no
ZNF788	5	no
ZNF844	5	no
[truncated: 3 more rows]

## Sheet: Table S7
Supplementary Table 7. The SASP factors from the aggregated network and their regulations by senescence and CDKN1A
SASP_factors	CellAge_experiment_annotation	Induced_in_senescent_IMR-90_cells	Induction_dependent_on_CDKN1A
BTG2	no	no	no
THBS1	no	no	no
CYR61	yes	no	no
CCL2	no	yes	no
SERPINE1	yes	yes	yes
SLC2A3	no	no	no
CXCL2	no	yes	no
RHOB	no	no	no
ADM	no	yes	no
B4GALT1	no	yes	no
CTGF	no	no	no
ICAM1	no	yes	yes
THBD	no	yes	no
HBEGF	no	yes	no
NAMPT	no	no	no
SOD2	no	no	no
ANGPTL4	no	yes	yes
BMP2	no	yes	no
CRISPLD2	no	no	no
CTSL	no	yes	yes
HILPDA	no	yes	yes
HMOX1	no	yes	no
PNP	no	no	no
SLC7A5	no	no	no
SRGN	no	yes	no
TNFAIP3	no	no	no
C1R	no	no	no
C1S	no	yes	yes
C3	no	yes	yes
CHEK1	yes	no	no
FLT1	no	no	no
IL6R	no	no	no
LAP3	no	no	no
LYVE1	no	no	no
NECTIN2	no	no	no
PFN1	no	no	no
PTPN6	no	no	no
RAB27A	no	no	no
RACGAP1	no	no	no
SELE	no	no	no
SERPINA3	no	no	no
SERPINB1	no	yes	yes
SERPINB9	no	no	no
SERPING1	no	yes	yes
STC1	no	yes	yes
TNFRSF6B	no	no	no
TUBB6	no	no	no
ADAMTS4	no	no	no
ADAMTS9	no	yes	no
ALOX5	no	no	no
ANO6	no	no	no
ANXA1	no	yes	no
APOL1	no	yes	no
ARHGDIB	no	no	no
B2M	no	yes	yes
C1QA	no	no	no
C1QB	no	no	no
C1QC	no	no	no
C1RL	no	yes	yes
C2	no	yes	no
CD14	no	yes	no
CD58	no	no	no
CFB	no	yes	yes
CSF3	no	no	no
CTSC	no	no	no
CXCL1	yes	yes	no
CXCL8	no	yes	no
DSC2	no	no	no
ECE1	no	no	no
F11R	no	no	no
FCGR3A	no	no	no
FGR	no	no	no
H2AFX	no	no	no
HMGB2	no	no	no
IGFBP4	no	yes	yes
IL18BP	no	no	no
IL32	no	no	no
IL4R	no	yes	yes
ITGB4	yes	no	no
LDLR	no	no	no
LGALS3	yes	yes	yes
MAN2B1	no	yes	yes
MAPKAPK2	no	no	no
METRNL	no	no	no
MNDA	no	no	no
MSN	no	no	no
MTHFD2	no	no	no
MYL12A	no	no	no
MYOF	no	no	no
PLAT	no	no	no
PLSCR1	no	no	no
PROS1	no	yes	yes
PSMB8	no	no	no
PSMB9	no	no	no
PTBP1	no	no	no
PTGS1	no	no	no
RNASET2	no	yes	yes
S100A11	no	no	no
SEMA3F	no	yes	yes
SERPINA1	no	no	no
SLC26A2	no	no	no
SLC2A1	no	no	no
STOM	no	yes	no
TAGLN2	no	no	no
TFRC	no	no	no
TGFBI	no	yes	yes
TIMP1	no	yes	yes
TNFRSF1A	no	no	no
VEGFA	yes	yes	yes
ADAMTSL4	no	yes	yes
ADGRG1	no	no	no
ANGPT2	no	yes	no
ANXA2	no	yes	yes
APOL4	no	no	no
ARPC1B	yes	no	no
BST2	no	no	no
CARD11	no	no	no
CD300A	no	no	no
CD37	no	no	no
CD40	no	no	no
CD53	no	no	no
CD63	no	yes	yes
CD74	no	no	no
CDK1	yes	no	no
CFH	no	yes	no
CFI	no	no	no
CHI3L1	no	no	no
CHI3L2	no	no	no
CHMP1B	no	no	no
CLIC1	no	no	no
CMTM3	no	no	no
CMTM8	no	no	no
COL4A1	no	no	no
COL4A2	no	no	no
CP	no	no	no
CTH	no	no	no
CTSS	no	yes	no
CXCL16	no	no	no
DOCK2	no	no	no
EDN1	no	yes	no
EIF4A1	no	no	no
EPHB4	no	no	no
F13A1	no	no	no
F3	no	yes	yes
FABP5	no	no	no
FAM129A	no	no	no
FAS	no	no	no
FCGBP	no	no	no
FERMT3	no	no	no
FKBP5	no	no	no
FSTL3	no	no	no
GAL3ST4	no	no	no
GLA	no	no	no
GLRX	no	no	no
GSDMD	no	no	no
HAPLN3	no	yes	yes
HSPG2	no	no	no
HYAL1	no	no	no
IFNAR2	no	no	no
IGFBP3	yes	yes	yes
IGFBP7	no	yes	yes
IL15RA	no	no	no
IL16	no	no	no
IL1B	no	yes	no
IL6	no	yes	yes
ITGA1	no	no	no
ITGAL	no	no	no
ITGAM	no	no	no
ITGB2	no	no	no
LAT2	no	no	no
LCP1	no	no	no
LGALS9	no	yes	no
LILRB4	no	no	no
LOXL2	no	no	no
LYN	no	no	no
MGAT1	no	no	no
MMP14	no	no	no
MMRN2	no	no	no
MVP	no	no	no
MYH9	no	no	no
MYO1C	no	no	no
NAGA	no	no	no
NCKAP1L	no	no	no
NID1	no	no	no
OAS3	no	yes	no
P2RX4	no	no	no
PECAM1	no	no	no
PI15	no	no	no
PRSS23	no	no	no
PSME1	no	no	no
PTPRC	no	no	no
PTTG1IP	no	no	no
PYGL	no	no	no
RAB13	no	no	no
RAC2	no	no	no
RASAL3	no	no	no
RHOC	no	no	no
ROBO4	no	no	no
S100A16	no	no	no
S100A6	no	no	no
S100A8	no	no	no
S100A9	no	no	no
SDC4	no	no	no
SERPINB8	no	no	no
SLC16A1	no	no	no
SLC2A5	no	no	no
SLC37A2	no	no	no
STK10	no	no	no
STXBP2	no	no	no
TGFB1	no	no	no
TGM2	no	no	no
TINAGL1	no	no	no
TMC8	no	no	no
TRIP10	no	no	no
UBC	no	yes	yes
VAMP8	no	no	no
VASN	no	no	no
VASP	no	no	no
VIM	no	no	no
VWF	no	no	no
WAS	no	no	no
A2M	no	yes	yes
ACTG1	no	no	no
ALPL	no	no	no
ANXA3	no	no	no
APOC2	no	no	no
AQP1	no	yes	yes
AREG	no	yes	no
AXL	yes	no	no
BAX	no	no	no
BGN	no	no	no
C1QTNF1	no	yes	yes
C4A	no	no	no
C4B	no	no	no
CAPG	no	no	no
CD44	no	no	no
COBLL1	no	no	no
COTL1	no	no	no
CRISPLD1	no	no	no
CTSZ	no	yes	yes
CXCR4	no	no	no
CYFIP1	no	no	no
EHD4	no	no	no
ENG	no	no	no
FAM129B	no	no	no
FAM20C	no	no	no
FGL2	no	no	no
FSTL1	no	no	no
FURIN	no	no	no
GALK1	no	no	no
GNB4	no	no	no
GNG5	no	no	no
GRN	no	no	no
INHBB	no	yes	yes
IRF2BPL	no	no	no
ITM2A	no	no	no
LAMA5	no	yes	yes
LOX	no	yes	yes
LSR	no	no	no
LY75	no	no	no
LY86	no	no	no
MFNG	no	no	no
MOB1A	no	no	no
MSR1	no	no	no
NEDD4	no	no	no
NPC2	no	no	no
OMD	no	no	no
P4HB	no	no	no
PGD	no	no	no
PLA1A	no	no	no
PLAU	no	yes	no
PLCG2	no	no	no
PLXNB2	no	no	no
PODXL	no	no	no
PPIC	no	no	no
RHOJ	no	no	no
RNASE6	no	no	no
RRAS	no	no	no
RREB1	no	no	no
S100A10	no	no	no
SCIN	no	no	no
SEMA4B	no	yes	yes
ST3GAL1	no	no	no
TFPI	no	yes	no
TLN1	no	no	no
TMBIM1	no	no	no
TMEM2	no	no	no
TNFAIP2	no	no	no
TNFSF10	no	no	no
TNFSF9	no	yes	no
TNXB	no	yes	no
TTC38	no	no	no
VAMP5	no	no	no
ABCB1	no	yes	no
ACTA2	no	no	no
ACTB	no	no	no
ACTC1	no	no	no
ACTG2	no	no	no
ACY3	no	no	no
AEBP1	no	no	no
ANPEP	no	yes	yes
ARF6	no	no	no
ARSG	no	yes	no
BCAM	no	no	no
BLMH	no	no	no
BMP6	no	no	no
BSG	no	no	no
C7	no	no	no
CD59	no	yes	yes
CD86	no	no	no
CECR1	no	yes	no
CMTM6	no	no	no
CPVL	no	no	no
CSF1	no	yes	yes
CTSB	no	yes	yes
DDAH2	no	no	no
DDR1	no	yes	yes
DES	no	no	no
EDN3	no	no	no
EGFL7	no	yes	yes
EMILIN1	no	no	no
ENO1	no	no	no
ENPEP	no	no	no
ENTPD1	no	no	no
FGF2	no	yes	no
FLNA	no	no	no
FLT3LG	no	yes	no
FN1	no	no	no
FRZB	no	no	no
G6PD	yes	no	no
GK	no	no	no
GLIPR1	no	yes	yes
GNA14	no	no	no
HAMP	no	no	no
HEXB	no	no	no
HGF	no	no	no
HIST2H2BF	no	no	no
IGFBP2	no	yes	yes
IL18	no	no	no
LAMB2	no	no	no
LAMC1	no	no	no
LGMN	no	no	no
LIPG	no	yes	no
LOXL3	no	no	no
LRRC17	no	no	no
LSP1	no	no	no
MGP	no	no	no
MMP2	no	no	no
MOV10	no	yes	yes
MTHFD1	no	no	no
OSCAR	no	no	no
PCNA	no	no	no
PDGFB	no	yes	yes
PLBD1	no	no	no
PLCD1	no	no	no
PLEKHH3	no	no	no
PLXDC1	no	no	no
PODN	no	no	no
PRELP	no	yes	no
PRKCH	yes	no	no
PROM1	no	no	no
PSME2	no	no	no
RAB8A	no	no	no
SCARB1	no	no	no
SEMA3G	no	no	no
SERPINF1	no	no	no
SHMT1	no	no	no
SLC1A5	no	no	no
SLC2A4	no	no	no
SLC3A2	no	no	no
SLC46A3	no	no	no
SMO	no	no	no
SOD3	no	no	no
STC2	no	yes	no
STMN1	no	no	no
SYNE2	no	no	no
TCN2	no	yes	no
THSD4	no	no	no
TIMP3	no	yes	yes
TMEM109	no	no	no
TNC	no	no	no
TNFSF13B	no	yes	no
TPM4	no	no	no
TPP1	no	no	no
TSPO	no	no	no
TXNRD1	no	no	no
VCAM1	no	yes	yes
VCL	no	no	no
VEGFC	no	yes	yes
ACTA1	no	no	no
AHCYL1	no	no	no
ALDH1L1	no	no	no
ALYREF	no	no	no
APOC1	no	no	no
APOE	no	yes	yes
ARPC2	no	no	no
ATAD2	no	no	no
BAIAP2L1	no	no	no
CA4	no	no	no
CAPN2	no	no	no
CAPZB	no	no	no
CCDC80	no	no	no
CCL11	no	no	no
CD248	no	no	no
CD55	no	no	no
CD81	no	no	no
CIB1	no	no	no
CLEC3B	no	yes	yes
CLU	no	yes	no
CMTM7	no	no	no
COL14A1	no	no	no
COL1A2	no	no	no
COL8A1	no	no	no
CPM	no	yes	no
CXCL12	no	no	no
DCN	no	no	no
DDX3X	no	no	no
DPP3	no	no	no
DSP	no	no	no
ECM1	no	no	no
EFNB1	no	no	no
EHD2	no	no	no
EIF2S3	no	no	no
EIF3B	no	no	no
EMILIN2	no	no	no
EPS8	no	no	no
FBLN5	no	no	no
GALM	no	no	no
GLB1	yes	no	no
GLUL	no	no	no
GNAI3	no	no	no
GNB2	no	no	no
GNLY	no	no	no
GPRC5A	no	no	no
HBA1	no	no	no
HBB	no	no	no
HBD	no	no	no
HEBP2	no	no	no
HIST1H2AC	no	no	no
HIST1H2BD	no	no	no
HIST2H2BE	no	yes	no
HMGN2	no	no	no
IGFBP5	yes	no	no
IMPDH2	no	no	no
LAMA2	no	no	no
LAMA3	no	no	no
LMAN2	no	yes	no
LPL	no	no	no
LTBP1	no	yes	yes
MB	no	no	no
MERTK	no	no	no
MFGE8	no	yes	no
MMP19	no	no	no
MYH11	no	no	no
MYL12B	no	no	no
MYL6	no	no	no
NRP1	no	no	no
NUCB1	no	yes	yes
PCK1	no	no	no
PCOLCE	no	no	no
PGM2	no	no	no
PLTP	no	yes	yes
PRTG	no	no	no
PSMA1	no	no	no
PSMA3	no	no	no
PSMA6	no	no	no
PTPRG	no	no	no
RFTN1	no	no	no
RNPEP	no	no	no
S100A4	no	no	no
SCAMP2	no	no	no
SEC13	no	no	no
SEC14L2	no	no	no
SERPINB6	no	no	no
SHMT2	no	no	no
SLC6A13	no	no	no
SLC9A3R1	no	no	no
SLC9A3R2	no	no	no
SMC2	no	no	no
SNAP23	no	no	no
SRSF7	no	no	no
STX3	no	no	no
TGFBR3	no	no	no
TSKU	no	yes	yes
TTN	no	no	no
VPS37B	no	no	no
WARS	no	no	no
WDR1	no	no	no

## Sheet: Table S8
Supplementary Table 8. The cell types enriched (FDR<0.01) for each SnG-enriched modules
Tissue	Module	Cell Type	GeneRatio (Overlap/CellType)	BgRatio (ModuleSize/Background)	pvalue	p.adjust	Overlap geneID
Adipose_Visceral	M10	Endothelial_cells	30/175	860/14636	1.05825e-07	2.19882e-06	ICAM1/SELE/VCAM1/NOS3/THBD/TMEM100/ADAMTS1/ARHGEF15/GJA4/SOX7/APOLD1/EMP1/CTGF/HYAL2/MEOX2/CD55/GJA5/RND1/IRX3/ECE1/CLDN5/CXCL1/SLC7A5/EGFL7/FLT1/EDNRB/SRGN/BMP2/CCL23/SGK1
Adipose_Visceral	M10	Fibroblasts	21/161	860/14636	0.000487705	0.0054562	GJB2/CXCL8/CXCL3/IL6/CCL11/CD55/CTGF/CEBPB/EGR1/FOSB/FOSL2/HIF1A/KLF2/KLF4/KLF6/KLF9/NFATC1/NFKB1/NR4A1/NR4A2/RUNX1
Adipose_Visceral	M85	Fibroblasts	5/161	32/14636	2.39726e-05	0.000390099	CTGF/EGR1/FOSB/KLF2/KLF4
Artery_Aorta	M161	Fibroblasts	9/155	88/14144	4.93266e-07	2.9596e-05	CTGF/EGR1/FOSB/FOSL2/KLF2/KLF4/KLF6/NR4A1/NR4A2
Artery_Aorta	M25	Fibroblasts	9/155	120/14144	6.70266e-06	0.000241296	CTGF/EGR1/FOSB/FOSL2/KLF2/KLF4/KLF6/NR4A1/NR4A2
Artery_Aorta	M498	Fibroblasts	4/155	31/14144	0.000346662	0.00445708	FOSL2/KLF2/KLF4/NR4A1
Artery_Coronary	M65	Fibroblasts	8/159	70/14546	9.07905e-07	1.80446e-05	CEBPB/EGR1/FOSB/FOSL2/KLF2/KLF4/NR4A1/NR4A2
Brain_Caudate	M688	Platelets	3/87	31/14881	0.000770759	0.00948034	THBS1/SLC2A3/SERPINE1
Brain_Cerebellum	M7	Fibroblasts	11/125	278/15034	2.03812e-05	0.00033629	P4HA1/SERPINH1/EGR1/FOSB/KLF2/KLF4/KLF6/NFKB1/NR4A1/NR4A2/VEGFA
Brain_Cerebellum	M7	Tuft_cells	4/17	278/15034	0.000225195	0.00345298	DCLK1/KLF6/RGS2/ALOX5
Brain_Cerebellum	M72	Fibroblasts	6/125	99/15034	0.000174605	0.00192066	EGR1/FOSB/KLF2/KLF4/KLF6/NR4A1
Brain_Cerebellum	M72	Tuft_cells	3/17	99/15034	0.000176142	0.00345298	DCLK1/KLF6/ALOX5
Brain_Cerebellum	M986	Fibroblasts	5/125	19/15034	3.88372e-07	9.19657e-06	FOSB/KLF2/KLF4/KLF6/NR4A1
Brain_Cerebellum	M986	Endothelial_cells	3/138	19/15034	0.000658419	0.00420816	SOX18/ID1/SGK1
Brain_Cortex	M10	Endothelial_cells	21/147	340/14800	2.14441e-11	4.38071e-10	ICAM1/THBD/ACKR1/PODXL/ADAMTS1/ADORA2A/DLL4/GIMAP5/GJA4/SOX7/APOLD1/EMP1/FOXF1/CASZ1/CD93/CXCL1/FLT1/KCNJ8/SRGN/TM4SF1/PCAT19
Brain_Cortex	M10	Macrophages	10/79	340/14800	1.26637e-05	0.000121009	S100A8/FPR1/RAB20/C5AR1/CXCL2/DUSP5/CXCL1/HILPDA/SLC11A1/FGR
Brain_Cortex	M10	T_cells	7/43	340/14800	5.02107e-05	0.00205864	MAFF/TGIF1/TNFAIP3/CREM/IL32/GIMAP5/IL18R1
Brain_Cortex	M10	Platelets	9/82	340/14800	0.000107493	0.00283783	FCGR2A/LRRC32/THBS1/PDLIM1/SRGN/SLC2A3/SERPINE1/S100A9/PTGS2
Brain_Cortex	M10	Monocytes	7/65	340/14800	0.000704444	0.00471435	ICAM1/IRF7/PLSCR1/S100A9/S100A8/NFKBIZ/CEBPB
Brain_Cortex	M2	Endothelial_cells	88/147	2578/14800	6.28971e-31	8.99428e-29	PECAM1/ICAM1/FLT4/VWF/NOS3/THBD/ACKR1/ADGRF5/ABCG2/PODXL/NOSTRIN/MFSD2A/ACVRL1/AQP1/MYLK/RASIP1/FLI1/TIE1/APLNR/NRP2/ADAMTS1/LOX/ADORA2A/ARAP3/ARHGEF15/CARD10/CLEC14A/DLL4/GIMAP5/GJA4/MMRN2/NOTCH4/NPR1/PRKCH/ROBO4/SCARF1/SOX18/SOX7/APOLD1/EMP1/CTGF/HYAL2/FOXF1/CASZ1/BTNL9/ERG/RAMP3/LYVE1/EMCN/ADGRL4/ECE1/PTPRB/CLDN5/PDGFB/ECSCR/CDH5/STAB1/TGFBR2/CD93/CXCL1/SLC7A5/ENG/SLC2A1/EGFL7/FLT1/EPAS1/KCNJ8…
Brain_Cortex	M2	Macrophages	55/79	2578/14800	1.5326e-24	6.5902e-23	ITGAL/ITGAM/CD14/FCGR3A/LILRB4/CD163/TLR2/GPR34/TREM2/S100A8/CPM/F13A1/CX3CR1/CXCL16/TGFBR1/C3AR1/STAB1/PARP14/FGD2/SLCO2B1/LYVE1/VSIG4/MS4A6A/FPR1/RAB20/C5AR1/CD300A/CXCL2/CCL2/IRF5/DUSP5/CXCL1/NR4A3/HILPDA/NRP2/SLC37A2/LPCAT2/IFNAR2/MS4A7/SLC11A1/CLEC7A/CYTH4/CD74/CSF1R/LGALS3/CD68/UCP2/FGR/CYBB/ITGAX/TYROBP/RGS1/AIF1/SLC15A3/SYK
Brain_Cortex	M2	Microglia	44/56	2578/14800	1.82657e-23	5.11438e-22	ITGAM/ITGAX/C5AR1/CX3CR1/P2RY12/CD40/TREM2/TMEM119/GPR34/SALL1/CSF3R/TCIRG1/VAV1/SLC2A5/IL10RA/PTAFR/ADRB2/TBXAS1/P2RY13/CEBPA/MYO1F/S100A8/TGFBR1/S100A9/LPCAT2/LAIR1/SPHK1/COLEC12/AEBP1/SLCO2B1/PTGS1/APBB1IP/CYFIP1/CYTH4/BIN2/UCP2/CLEC3B/CD53/FOS/EGR1/AIF1/CTSS/CSF1R/C1QB
Brain_Cortex	M2	Monocytes	45/65	2578/14800	3.65902e-20	1.59167e-18	RGS1/TET2/CD40/CMKLR1/HCK/ITGAX/CXCR4/CD14/ITGAM/ICAM1/SELL/CD163/GBP1/OAS1/IRF7/PLSCR1/MX1/IFIT1/IFIT3/TNFSF10/S100A9/S100A8/CLEC7A/CSF3R/MNDA/MS4A6A/ZFP36L2/FCGR3A/IFITM3/CD44/CSF1R/CX3CR1/ITGAL/PECAM1/PTPRC/RHOC/NFKBIZ/MS4A7/CEBPB/CD68/IFI30/SERPINA1/RGS2/SPI1/TYMP
Brain_Cortex	M2	Platelets	41/82	2578/14800	1.34632e-11	1.77715e-09	VEGFA/PECAM1/FCGR2A/CD109/LRRC32/LTBR/F13A1/THBS1/ABCC4/BIN2/FERMT3/CXCR4/P2RY12/PLEK/SELPLG/CD40/F11R/SCARB1/F2R/SPARC/PPDPF/PTGS1/GNG11/ARHGDIB/PDLIM1/SMOX/SRGN/ATP2A3/ALOX5AP/RAP1B/VWF/LAPTM5/SLC2A3/ILK/SERPINE1/ESAM/PREX1/S100A9/PTGS2/SLC17A9/ITGB2
Brain_Cortex	M93	Endothelial_cells	14/147	141/14800	1.19465e-10	1.89816e-09	ICAM1/ACKR1/PODXL/ADAMTS1/GJA4/SOX7/EMP1/CASZ1/CD93/FLT1/KCNJ8/SRGN/TM4SF1/PCAT19
Brain_Cortex	M93	Monocytes	6/65	141/14800	3.49773e-05	0.000342481	ICAM1/IRF7/PLSCR1/S100A9/S100A8/CEBPB
Brain_Cortex	M93	Macrophages	5/79	141/14800	0.000936018	0.00731796	S100A8/FPR1/RAB20/HILPDA/SLC11A1
Brain_Cortex	M93	Stromal_cells	3/24	141/14800	0.00147955	0.00951138	ICAM1/GDF10/COL4A1
Brain_Frontal_Cortex	M2	Endothelial_cells	100/145	4241/14692	1.20697e-23	4.37526e-22	PECAM1/ICAM1/TEK/FLT4/APLN/VWF/NOS3/THBD/SLCO1C1/TMEM100/ADGRF5/ABCG2/PODXL/NOSTRIN/MFSD2A/ACVRL1/AQP1/MYLK/RASIP1/FLI1/TIE1/APLNR/NRP2/ADAMTS1/LOX/ARAP3/ARHGEF15/CARD10/CLEC14A/DLL4/GIMAP5/GJA4/MMRN2/NOTCH4/NPR1/PRKCH/ROBO4/SCARF1/SOX18/SOX7/THSD1/APOLD1/EMP1/HYAL2/CALCRL/FOXF1/BTNL9/ERG/C7/RAMP3/VEGFC/CYP1B1/LYVE1/EMCN/ADGRL4/ECE1/PTPRB/CLDN5/SEMA7A/FOXF2/ECSCR/ELK3/CDH5/STAB1/TGFBR2/CD93/SLC7A…
Brain_Frontal_Cortex	M2	Microglia	51/56	4241/14692	1.7914e-22	3.70222e-21	ITGAM/ITGAX/C5AR1/CX3CR1/P2RY12/CD40/TREM2/TMEM119/GPR34/SALL1/CSF3R/TCIRG1/VAV1/SLC2A5/IL10RA/PTAFR/ENTPD1/ADRB2/TMEM173/TBXAS1/P2RY13/CEBPA/MYO1F/OLFML3/S100A8/TGFBR1/S100A9/LPCAT2/ITGB5/LAIR1/SPHK1/COLEC12/ALDH1A2/AEBP1/PTGDS/SLCO2B1/PTGS1/APBB1IP/CYFIP1/CYTH4/MERTK/BIN2/CMTM6/UCP2/CLEC3B/CD53/FOS/AIF1/CTSS/CSF1R/C1QB
Brain_Frontal_Cortex	M2	Macrophages	62/78	4241/14692	2.2297e-20	6.54044e-19	ITGAL/ITGAM/CD14/FCGR3A/FCGR1A/LILRB4/CD163/TLR2/TLR4/GPR34/TREM2/S100A8/CPM/F13A1/CX3CR1/CXCL16/TGFBR1/C3AR1/STAB1/MRC1/PARP14/FGD2/SLCO2B1/EGLN3/FGL2/GPNMB/LYVE1/PLTP/VSIG4/MS4A6A/FPR1/RAB20/HFE/C5AR1/CD300A/CXCL2/CCL2/IRF5/DUSP5/HILPDA/NRP2/LPCAT2/IFNAR2/MS4A7/SLC11A1/CLEC7A/CYTH4/CD74/CSF1R/LGALS3/CD68/UCP2/FGR/CYBB/ITGAX/TYROBP/RGS1/DAB2/MAF/AIF1/SLC15A3/SYK
Brain_Frontal_Cortex	M2	Monocytes	51/66	4241/14692	4.68303e-16	1.09271e-14	RGS1/CD40/CMKLR1/HCK/ITGAX/TLR4/CXCR4/CD14/ITGAM/ICAM1/SELL/CD163/FCGR1A/MRC1/GBP1/OAS1/IRF7/PLSCR1/MX1/IFIT1/IFIT3/TNFSF10/S100A9/S100A8/CLEC7A/CSF3R/MNDA/MS4A6A/ZFP36L2/LTA4H/FCGR3A/IFITM3/FN1/CD44/CSF1R/CX3CR1/ITGAL/PECAM1/PTPRC/RHOC/NFKBIZ/LYN/MS4A7/CEBPB/CD68/IFI30/SERPINA1/LST1/SPI1/TYMP/FGL2
Brain_Frontal_Cortex	M2	Astrocytes	41/57	4241/14692	1.99959e-11	1.89961e-09	S100B/SLC1A2/GFAP/ALDH1L1/CD40/SLC1A3/FGFR3/GJB6/AQP4/HTRA1/S100A8/CLDN10/NKAIN4/ACSL6/ACSBG1/TRIL/AGT/GPR37L1/SLC4A4/NTSR2/SLC6A11/DIO2/SLC7A10/ENTPD2/HSPB6/PLXNB1/LCAT/S1PR1/SLC39A12/TEAD1/RLBP1/ALDOC/GJA1/APOE/SOX9/VIM/FABP7/SOCS3/SYNM/SRR/ETS1
Brain_Hippocampus	M2	Endothelial_cells	91/151	2046/14710	2.88674e-40	1.59733e-38	PECAM1/ICAM1/VCAM1/PROCR/TEK/VWF/NOS3/THBD/ACKR1/ADGRF5/ABCG2/PODXL/NOSTRIN/MFSD2A/ACVRL1/AQP1/RASIP1/FLI1/TIE1/APLNR/ADAMTS1/LOX/ARAP3/ARHGEF15/CARD10/CLEC14A/DLL4/GIMAP5/GJA4/MMRN2/NOTCH4/NPR1/PRKCH/ROBO4/SCARF1/SOX18/SOX7/THSD1/APOLD1/EMP1/CD36/HYAL2/FOXF1/ERG/C7/RAMP3/VEGFC/GJA5/CYP1B1/IRX3/LYVE1/EMCN/ADGRL4/ECE1/PTPRB/CLDN5/FOXF2/ECSCR/ELK3/CDH5/STAB1/TGFBR2/CD93/CXCL1/SLC7A5/ENG/SLC2A1/FLT1…
Brain_Hippocampus	M2	Macrophages	67/88	2046/14710	7.68702e-40	1.67193e-38	ITGAL/ITGAM/CD14/FCGR3A/FCGR1A/LILRB4/CD86/CD163/TLR2/GPR34/TREM2/S100A8/F13A1/CX3CR1/CXCL16/TGFBR1/C3AR1/STAB1/MRC1/PARP14/FGD2/SLCO2B1/FGL2/GPNMB/ADAM8/LYVE1/PLTP/VSIG4/MS4A4A/MS4A6A/FPR1/RAB20/C5AR1/CD300A/CXCL2/CCL2/IL1B/IRF5/CXCL1/SAMSN1/S100A4/HILPDA/SLC37A2/CD36/LPCAT2/IFNAR2/MS4A7/SLC11A1/CLEC7A/CYTH4/CD74/CSF1R/LGALS3/CD68/UCP2/FGR/CYBB/ITGAX/TYROBP/RGS1/DAB2/MAF/AIF1/SLC15A3/SLC7A7/RUNX…
Brain_Hippocampus	M2	Microglia	51/58	2046/14710	1.304e-36	1.63001e-35	ITGAM/ITGAX/C5AR1/CX3CR1/P2RY12/CD40/TREM2/TMEM119/GPR34/CSF3R/TCIRG1/SUSD3/GPR183/VAV1/SLC2A5/IL10RA/PTAFR/ENTPD1/ADRB2/TMEM173/TBXAS1/P2RY13/CEBPA/MYO1F/OLFML3/S100A8/TGFBR1/S100A9/LPCAT2/LAIR1/SPHK1/COLEC12/AEBP1/SLCO2B1/PTGS1/APBB1IP/CYFIP1/CYTH4/MAFB/BIN2/CMTM6/UCP2/CLEC3B/MRC2/CD53/FOS/EGR1/AIF1/CTSS/CSF1R/C1QB
Brain_Hippocampus	M2	Monocytes	55/71	2046/14710	1.30928e-33	2.71675e-32	RGS1/CD40/CMKLR1/HCK/ITGAX/CXCR4/CD86/CD14/ITGAM/ICAM1/SELL/CD163/FCGR1A/MRC1/GBP1/OAS1/IRF7/PLSCR1/MX1/IFIT1/IFIT3/TNFSF10/S100A9/S100A8/S100A4/CLEC7A/CSF3R/MNDA/MS4A6A/ZFP36L2/FCGR3A/IFITM3/FN1/CD44/CSF1R/CX3CR1/ITGAL/PECAM1/PTPRC/SPN/RHOC/NFKBIZ/LYN/MS4A7/CEBPB/CD68/IFI30/SERPINA1/LST1/SPI1/TYMP/FGL2/PYCARD/IL1B/CD36
Brain_Hippocampus	M2	Fibroblasts	63/133	2046/14710	1.29102e-20	7.48794e-19	IL1R1/FLI1/LOX/PDGFRB/UCP2/ITGAL/FGR/HCK/TNFRSF1B/ENO3/ABI3/TBX18/COL15A1/EDN3/SLC6A13/ITIH5/LUM/MMP14/COL6A2/IGFBP3/COL5A1/CD248/TNXB/MMP2/COL14A1/CLEC3B/C1S/RARRES2/COL8A1/ENTPD2/CXCL8/CYP1B1/COL4A3/COL4A4/LRRK1/HGF/FRZB/FOXF1/FN1/COL1A2/COL3A1/S100A4/COL1A1/MGP/CD40/CD44/DCN/CEBPB/EGR1/FOSB/FOSL2/HIF1A/KLF2/KLF4/KLF6/KLF9/NFATC1/NR4A1/NR4A2/RUNX1/STAT3/LAMC1/VEGFA
Brain_Hippocampus	M382	Basal_cells	5/40	153/14710	5.59294e-05	0.000992746	BACE2/MT1L/SPHK1/PLP2/MT1X
Brain_Hippocampus	M382	Pancreatic_stellate_cells	4/26	153/14710	0.00014075	0.00106568	TIMP1/GEM/DYNLT1/MMP14
Brain_Hippocampus	M382	Fibroblasts	8/133	153/14710	7.45474e-05	0.00108094	MMP14/HGF/FOXF1/CEBPB/FOSL2/HIF1A/KLF6/NFATC1
Brain_Hippocampus	M382	Endothelial_cells	8/151	153/14710	0.000180501	0.00157701	THBD/ADAMTS1/APOLD1/EMP1/FOXF1/PDPN/SRGN/S100A10
Brain_Hippocampus	M382	T_cells	5/42	153/14710	7.11055e-05	0.00163543	GEM/MAFF/TGIF1/CREM/PXDC1
Brain_Hippocampus	M386	Monocytes	7/71	167/14710	1.54785e-05	9.17657e-05	ICAM1/GBP1/IRF7/PLSCR1/RHOC/NFKBIZ/LYN
Brain_Hippocampus	M386	Keratinocytes	3/18	167/14710	0.00103451	0.00620706	ICAM1/CXCL1/CCL2
Brain_Hippocampus	M5	Endothelial_cells	88/151	1485/14710	9.62951e-49	7.99249e-47	PECAM1/ICAM1/VCAM1/PROCR/TEK/VWF/NOS3/THBD/ACKR1/ADGRF5/ABCG2/PODXL/NOSTRIN/MFSD2A/ACVRL1/AQP1/RASIP1/FLI1/TIE1/APLNR/ADAMTS1/ARAP3/ARHGEF15/CARD10/CLEC14A/DLL4/GIMAP5/GJA4/MMRN2/NOTCH4/NPR1/PRKCH/ROBO4/SCARF1/SOX18/SOX7/THSD1/APOLD1/EMP1/HYAL2/FOXF1/ERG/C7/RAMP3/VEGFC/GJA5/CYP1B1/LYVE1/EMCN/ADGRL4/ECE1/PTPRB/CLDN5/FOXF2/ECSCR/ELK3/CDH5/STAB1/TGFBR2/CD93/CXCL1/SLC7A5/ENG/SLC2A1/FLT1/EPAS1/KCNJ8/E…
Brain_Hippocampus	M5	Macrophages	65/88	1485/14710	4.44689e-46	1.2896e-44	ITGAL/ITGAM/CD14/FCGR3A/FCGR1A/LILRB4/CD86/CD163/TLR2/GPR34/TREM2/S100A8/F13A1/CX3CR1/CXCL16/TGFBR1/C3AR1/STAB1/MRC1/PARP14/FGD2/SLCO2B1/FGL2/GPNMB/ADAM8/LYVE1/VSIG4/MS4A4A/MS4A6A/FPR1/RAB20/C5AR1/CD300A/CXCL2/CCL2/IL1B/IRF5/CXCL1/SAMSN1/S100A4/HILPDA/SLC37A2/LPCAT2/IFNAR2/MS4A7/SLC11A1/CLEC7A/CYTH4/CD74/CSF1R/LGALS3/CD68/UCP2/FGR/CYBB/ITGAX/TYROBP/RGS1/DAB2/MAF/AIF1/SLC15A3/SLC7A7/RUNX3/SYK
Brain_Hippocampus	M5	Microglia	50/58	1485/14710	6.48056e-42	1.08009e-40	ITGAM/ITGAX/C5AR1/CX3CR1/P2RY12/CD40/TREM2/TMEM119/GPR34/CSF3R/TCIRG1/SUSD3/GPR183/VAV1/SLC2A5/IL10RA/PTAFR/ENTPD1/ADRB2/TMEM173/TBXAS1/P2RY13/CEBPA/MYO1F/OLFML3/S100A8/TGFBR1/S100A9/LPCAT2/LAIR1/SPHK1/COLEC12/AEBP1/SLCO2B1/PTGS1/APBB1IP/CYFIP1/CYTH4/MAFB/BIN2/CMTM6/UCP2/MRC2/CD53/FOS/EGR1/AIF1/CTSS/CSF1R/C1QB
Brain_Hippocampus	M5	Monocytes	53/71	1485/14710	3.58992e-38	1.48982e-36	RGS1/CD40/CMKLR1/HCK/ITGAX/CXCR4/CD86/CD14/ITGAM/ICAM1/SELL/CD163/FCGR1A/MRC1/GBP1/OAS1/IRF7/PLSCR1/MX1/IFIT1/IFIT3/TNFSF10/S100A9/S100A8/S100A4/CLEC7A/CSF3R/MNDA/MS4A6A/ZFP36L2/FCGR3A/IFITM3/FN1/CD44/CSF1R/CX3CR1/ITGAL/PECAM1/PTPRC/SPN/RHOC/NFKBIZ/LYN/MS4A7/CEBPB/CD68/IFI30/SERPINA1/LST1/SPI1/FGL2/PYCARD/IL1B
Brain_Hippocampus	M5	Fibroblasts	56/133	1485/14710	4.04023e-22	3.515e-20	IL1R1/FLI1/PDGFRB/UCP2/ITGAL/FGR/HCK/TNFRSF1B/ENO3/ABI3/TBX18/COL15A1/EDN3/SLC6A13/ITIH5/LUM/MMP14/IGFBP3/CD248/TNXB/MMP2/COL14A1/C1S/CXCL8/CYP1B1/COL4A3/COL4A4/LRRK1/HGF/FRZB/FOXF1/FN1/COL1A2/COL3A1/S100A4/COL1A1/MGP/CD40/CD44/DCN/CEBPB/EGR1/FOSB/FOSL2/HIF1A/KLF2/KLF4/KLF6/KLF9/NFATC1/NR4A1/NR4A2/RUNX1/STAT3/LAMC1/VEGFA
Brain_Hippocampus	M82	Endothelial_cells	85/151	976/14710	1.95814e-60	3.25052e-58	PECAM1/ICAM1/VCAM1/PROCR/TEK/VWF/NOS3/THBD/ACKR1/ADGRF5/ABCG2/PODXL/NOSTRIN/MFSD2A/ACVRL1/AQP1/RASIP1/FLI1/TIE1/APLNR/ADAMTS1/ARAP3/ARHGEF15/CARD10/CLEC14A/DLL4/GIMAP5/GJA4/MMRN2/NOTCH4/NPR1/PRKCH/ROBO4/SCARF1/SOX18/SOX7/THSD1/APOLD1/EMP1/HYAL2/FOXF1/ERG/C7/RAMP3/VEGFC/GJA5/CYP1B1/EMCN/ADGRL4/ECE1/PTPRB/CLDN5/FOXF2/ECSCR/ELK3/CDH5/TGFBR2/CD93/CXCL1/SLC7A5/ENG/SLC2A1/FLT1/EPAS1/KCNJ8/ETS1/CD34/PDP…
Brain_Hippocampus	M82	Fibroblasts	47/133	976/14710	1.40965e-22	2.45279e-20	IL1R1/FLI1/PDGFRB/FGR/ENO3/TBX18/COL15A1/EDN3/SLC6A13/ITIH5/LUM/MMP14/IGFBP3/CD248/TNXB/MMP2/COL14A1/C1S/CXCL8/CYP1B1/COL4A3/COL4A4/HGF/FRZB/FOXF1/FN1/COL1A2/COL3A1/COL1A1/MGP/CD40/CD44/DCN/CEBPB/EGR1/FOSB/FOSL2/HIF1A/KLF2/KLF4/KLF6/KLF9/NFATC1/NR4A1/NR4A2/STAT3/LAMC1
Brain_Hippocampus	M82	Pericytes	28/52	976/14710	6.48333e-20	3.09003e-18	PECAM1/PDGFRB/ANPEP/ACTA2/DES/KCNJ8/CD248/TEK/NOTCH3/ICAM1/ADM/FOXC1/HIGD1B/PDE5A/SERPING1/ECM1/NDUFA4L2/SLC38A11/AOC3/ANGPT2/PTH1R/IFITM1/TBX18/ALPL/COL1A1/MYO1B/P2RY14/HEYL
Brain_Hippocampus	M82	Smooth_muscle_cells	28/71	976/14710	2.06809e-15	7.58299e-14	ACTA2/CNN1/TAGLN/NOTCH3/DES/MYH11/ACTC1/NEXN/ACTG2/MUSTN1/ITGA1/EHD2/RBPMS2/SLC38A11/GJA4/RASL12/VASN/AAED1/AOC3/SEC24D/JPH2/KCNMB1/LAMB2/GJC1/OGN/SMTN/BGN/MYL9
Brain_Hippocampus	M82	Endothelial_cells_(aorta)	28/77	976/14710	2.38398e-14	3.07534e-12	ITGA5/PKN3/SHE/GRASP/ARHGEF15/FGD5/ITGB4/ATP2A3/GIMAP4/SMAD6/FZD4/NPR1/HYAL2/NXN/SOX18/WBP1L/LAMB2/CLEC1A/THBD/NOS3/COL4A4/COL4A3/CYP1B1/BACE2/BMP6/TRIM47/PROCR/GJA5
Brain_Hippocampus	M899	Endothelial_cells	3/151	20/14710	0.00106336	0.0076747	ADAMTS1/APOLD1/FOXF1
Brain_Hypothalamus	M2	Endothelial_cells	94/156	1953/15138	2.28657e-44	1.86355e-42	PECAM1/ICAM1/SELE/TEK/FLT4/VWF/NOS3/THBD/PLVAP/ACKR1/ADGRF5/ABCG2/PODXL/NOSTRIN/MFSD2A/ACVRL1/RASIP1/FLI1/TIE1/ADAMTS1/FHL2/ADORA2A/ARAP3/ARHGEF15/CARD10/CLEC14A/DLL4/GIMAP5/GJA4/MMRN2/NOTCH4/NPR1/PRKCH/ROBO4/SCARF1/SOX18/SOX7/THSD1/APOLD1/EMP1/CTGF/HYAL2/FOXF1/BTNL9/ERG/MMRN1/C7/RAMP3/VEGFC/GJA5/CYP1B1/LYVE1/EMCN/ADGRL4/ECE1/PTPRB/CLDN5/FOXF2/PDGFB/ECSCR/ELK3/CDH5/STAB1/TGFBR2/CD93/CXCL1/SLC7A5/…
Brain_Hypothalamus	M2	Macrophages	68/91	1953/15138	1.21742e-41	6.26971e-40	ITGAL/ITGAM/CD14/FCGR3A/CD33/FCGR1A/LILRB4/CD86/CD163/TLR2/GPR34/TREM2/S100A8/F13A1/CX3CR1/CXCL16/TGFBR1/C3AR1/STAB1/MRC1/PARP14/FGD2/SLCO2B1/FGL2/LYVE1/VSIG4/MS4A4A/MS4A6A/FPR1/RAB20/C5AR1/CD300A/CXCL2/CCL2/IL1B/IRF5/MYO1G/DUSP5/CXCL1/SAMSN1/NR4A3/S100A4/HILPDA/SLC37A2/LPCAT2/IFNAR2/MS4A7/SLC11A1/CLEC7A/CCL5/CYTH4/CD74/CSF1R/LGALS3/CD68/UCP2/FGR/CYBB/ITGAX/TYROBP/RGS1/DAB2/MAF/AIF1/SLC15A3/SLC7A…
Brain_Hypothalamus	M2	Monocytes	59/76	1953/15138	6.32431e-38	2.65621e-36	RGS1/CD40/CMKLR1/HCK/ITGAX/SELE/CXCR4/CD86/TNFRSF14/CD14/CD33/ITGAM/ICAM1/SELL/CD163/FCGR1A/MRC1/PLAU/GBP1/OAS1/IRF7/PLSCR1/MX1/IFIT1/IFIT3/TNFSF10/S100A9/S100A8/S100A4/CLEC7A/CSF3R/MNDA/MS4A6A/ZFP36L2/FCGR3A/IFITM3/FN1/CD44/CSF1R/CX3CR1/ITGAL/PECAM1/PTPRC/SPN/LYZ/RHOC/PILRA/NFKBIZ/LYN/MS4A7/CEBPB/CD68/IFI30/SERPINA1/LST1/SPI1/FGL2/PYCARD/IL1B
Brain_Hypothalamus	M2	Microglia	50/57	1953/15138	2.0563e-37	4.21542e-36	ITGAM/ITGAX/C5AR1/CX3CR1/P2RY12/CD40/TREM2/TMEM119/GPR34/CSF3R/TCIRG1/SUSD3/GPR183/VAV1/SLC2A5/IL10RA/PTAFR/ENTPD1/ADRB2/TMEM173/TBXAS1/P2RY13/CEBPA/MYO1F/OLFML3/S100A8/TGFBR1/S100A9/LPCAT2/LAIR1/SPHK1/SLCO2B1/PTGS1/APBB1IP/CYFIP1/CYTH4/MERTK/MAFB/BIN2/CMTM6/UCP2/MRC2/CD53/FOS/EGR1/AIF1/CTSS/CSF1R/SKI/C1QB
Brain_Hypothalamus	M2	Fibroblasts	63/133	1953/15138	2.3736e-22	4.24874e-20	IL1R1/FLI1/PDGFRB/UCP2/ITGAL/FGR/HCK/TNFRSF1B/PRKCD/ABI3/TBX18/EDN3/SLC6A13/ITIH5/MMP14/CD248/TNXB/MMP2/COL14A1/PALLD/PRRX1/COL6A3/C1S/COL8A1/CXCL8/CYP1B1/ADAM33/COL4A3/COL4A4/LAMA2/LRRK1/HGF/FRZB/NNMT/FOXF1/CTGF/ERCC1/FN1/COL1A2/COL3A1/VIM/S100A4/COL1A1/MGP/CD40/CD44/DCN/CEBPB/EGR1/FOSB/FOSL2/HIF1A/KLF2/KLF4/KLF6/KLF9/NFKB1/NR4A1/NR4A2/RUNX1/STAT3/LAMC1/FGF2
Brain_Hypothalamus	M6	Endothelial_cells	90/156	1512/15138	1.10394e-49	1.79942e-47	PECAM1/ICAM1/SELE/TEK/FLT4/VWF/NOS3/THBD/ACKR1/ADGRF5/ABCG2/PODXL/NOSTRIN/MFSD2A/ACVRL1/RASIP1/FLI1/TIE1/ADAMTS1/FHL2/ADORA2A/ARAP3/ARHGEF15/CARD10/CLEC14A/DLL4/GIMAP5/GJA4/MMRN2/NOTCH4/NPR1/PRKCH/ROBO4/SCARF1/SOX18/SOX7/THSD1/APOLD1/EMP1/CTGF/HYAL2/FOXF1/BTNL9/ERG/C7/RAMP3/VEGFC/GJA5/CYP1B1/EMCN/ADGRL4/ECE1/PTPRB/CLDN5/FOXF2/PDGFB/ECSCR/ELK3/CDH5/TGFBR2/CD93/CXCL1/SLC7A5/ENG/SLC2A1/FLT1/EPAS1/ET…
Brain_Hypothalamus	M6	Fibroblasts	55/133	1512/15138	1.64683e-21	1.47391e-19	IL1R1/FLI1/PDGFRB/FGR/TNFRSF1B/TBX18/EDN3/SLC6A13/ITIH5/MMP14/CD248/TNXB/MMP2/COL14A1/PALLD/PRRX1/COL6A3/C1S/COL8A1/CXCL8/CYP1B1/ADAM33/COL4A3/COL4A4/LAMA2/HGF/FRZB/NNMT/FOXF1/CTGF/ERCC1/FN1/COL1A2/COL3A1/VIM/COL1A1/MGP/CD40/CD44/DCN/CEBPB/EGR1/FOSB/FOSL2/HIF1A/KLF2/KLF4/KLF6/KLF9/NFKB1/NR4A1/NR4A2/STAT3/LAMC1/FGF2
Brain_Hypothalamus	M6	Pericytes	29/53	1512/15138	5.40333e-16	4.2146e-14	PECAM1/PDGFRB/ANPEP/ACTA2/DES/CD248/TEK/NOTCH3/ICAM1/ADM/FOXC1/HIGD1B/SERPING1/ECM1/NDUFA4L2/SLC38A11/AOC3/ANGPT2/VIM/PTH1R/IFITM1/TBX18/MFGE8/ALPL/COL1A1/MYO1B/P2RY14/MSX1/CTGF
Brain_Hypothalamus	M6	Smooth_muscle_cells	32/74	1512/15138	9.69794e-14	3.65289e-12	ACTA2/CNN1/TAGLN/NOTCH3/DES/FHL2/MYH11/ACTC1/NEXN/ACTG2/MUSTN1/RRAD/LMOD1/ITGA1/EHD2/RBPMS2/SLC38A11/GJA4/FAS/VASN/AAED1/AOC3/SEC24D/MYLK4/JPH2/KCNMB1/LAMB2/GJC1/OGN/BGN/MYL9/PLN
Brain_Hypothalamus	M6	Pancreatic_stellate_cells	17/26	1512/15138	1.16942e-11	5.73013e-10	TIMP1/GEM/DYNLT1/PDGFRB/KRT10/CTGF/MMP14/NDUFA4L2/INHBA/FN1/COL4A1/MGP/COL3A1/COL1A1/TIMP3/COL1A2/COL6A3
Brain_Nucleus_accumbens	M18	T_cells	6/44	258/14812	0.000106767	0.00475114	HOPX/MAFF/TNFAIP3/CREM/PXDC1/IL18R1
Brain_Nucleus_accumbens	M2	Macrophages	58/81	1274/14812	6.54293e-44	2.55174e-42	ITGAL/ITGAM/CD14/FCGR3A/FCGR1A/LILRB4/CD86/CD163/TLR2/GPR34/TREM2/S100A8/F13A1/CX3CR1/CXCL16/TGFBR1/C3AR1/STAB1/MRC1/PARP14/FGD2/FGL2/LYVE1/VSIG4/MS4A4A/MS4A6A/FPR1/RAB20/C5AR1/CD300A/CXCL2/CCL2/IRF5/DUSP5/SAMSN1/S100A4/HILPDA/SLC37A2/LPCAT2/MS4A7/SLC11A1/CLEC7A/CYTH4/CD74/CSF1R/LGALS3/CD68/UCP2/CYBB/ITGAX/TYROBP/RGS1/DAB2/MAF/AIF1/SLC15A3/SLC7A7/SYK
Brain_Nucleus_accumbens	M2	Monocytes	47/68	1274/14812	1.20769e-34	1.12315e-32	RGS1/CD40/CMKLR1/HCK/ITGAX/CD86/TNFRSF14/CD14/ITGAM/ICAM1/SELL/CD163/FCGR1A/MRC1/GBP1/OAS1/IRF7/PLSCR1/MX1/IFIT1/IFIT3/S100A9/S100A8/S100A4/CLEC7A/CSF3R/MNDA/MS4A6A/ZFP36L2/FCGR3A/IFITM3/CSF1R/CX3CR1/ITGAL/PTPRC/RHOC/NFKBIZ/LYN/MS4A7/CEBPB/CD68/IFI30/SERPINA1/LST1/SPI1/TYMP/FGL2
Brain_Nucleus_accumbens	M2	Microglia	40/55	1274/14812	4.55109e-31	1.25155e-29	ITGAM/ITGAX/C5AR1/CX3CR1/P2RY12/CD40/TREM2/TMEM119/GPR34/CSF3R/TCIRG1/VAV1/SLC2A5/IL10RA/PTAFR/ENTPD1/ADRB2/TBXAS1/P2RY13/MYO1F/OLFML3/S100A8/TGFBR1/S100A9/LPCAT2/LAIR1/COLEC12/AEBP1/PTGS1/APBB1IP/CYFIP1/CYTH4/MAFB/BIN2/UCP2/CD53/AIF1/CTSS/CSF1R/C1QB
Brain_Nucleus_accumbens	M2	Dendritic_cells	33/62	1274/14812	1.6462e-19	7.24326e-18	CD86/TREM2/S100A9/ETV6/CD163/VSIG4/RELB/CXCL16/FGD2/HCK/TLR3/ITGAX/S100A4/CLEC7A/AIF1/LST1/CTSS/IRF8/CD14/CX3CR1/ITGAM/PTPRC/FCGR3A/SERPINA1/DAB2/S100A8/ANXA1/LGALS3/PLBD1/RNASE6/SLC11A1/PDPN/SERPINB9
Brain_Nucleus_accumbens	M2	Neutrophils	21/34	1274/14812	1.12643e-14	3.21033e-13	ITGAM/ITGAX/CD14/FCGR3A/SELL/C5AR1/TLR2/S100A9/FCGR1A/S100A8/CXCL2/CCR1/PTGS2/OAS3/SERPINB1/SLC1A5/ADPGK/PSTPIP1/DOCK8/S100A4/CSF3R
Brain_Putamen	M17	Endothelial_cells	57/143	1364/14406	1.84495e-22	1.36527e-20	PECAM1/ICAM1/VCAM1/VWF/NOS3/THBD/PODXL/NOSTRIN/ACVRL1/AQP1/RASIP1/TIE1/APLNR/ADAMTS1/FHL2/ARAP3/GIMAP5/GJA4/MMRN2/NOTCH4/NPR1/ROBO4/SCARF1/SOX7/APOLD1/EMP1/CTGF/HYAL2/BTNL9/ERG/RAMP3/RND1/CYP1B1/ADGRL4/ECE1/CLDN5/ECSCR/ELK3/CDH5/CD93/CXCL1/SLC7A5/ENG/SLC2A1/EGFL7/FLT1/KCNJ8/PDPN/SRGN/S100A10/BMP2/ICAM2/TM4SF1/SRPX/ID3/HSPG2/PCAT19
Brain_Putamen	M17	Ductal_cells	9/21	1364/14406	6.10163e-05	0.00107972	MUC1/SERPINA3/CFB/SERPING1/PERP/AQP1/CCL2/CXCL2/S100A10
Brain_Putamen	M17	Endothelial_cells_(aorta)	19/74	1364/14406	4.1955e-05	0.00109922	ITGA5/PKN3/FAS/ITGB4/EMILIN1/ATP2A3/SMAD6/NPR1/HYAL2/NXN/CLEC1A/THBD/NOS3/CYP1B1/BACE2/BMP6/SULF1/TRIM47/SOD3
Brain_Putamen	M17	Fibroblasts	26/128	1364/14406	0.000141862	0.00225689	IL1R1/FGR/TNFRSF1B/MMP14/COL6A2/IGFBP3/COL5A1/TNXB/PRRX1/C1S/ENTPD2/CXCL8/CYP1B1/CTGF/VIM/FSTL1/CD40/CD44/CEBPB/FOSL2/HIF1A/KLF6/KLF9/STAT3/FGF2/CKAP4
Brain_Putamen	M17	Keratinocytes	7/18	1364/14406	0.000836619	0.00753441	ICAM1/LAMA5/IRF3/IL13RA1/ENTPD2/CXCL1/CCL2
Brain_Putamen	M4	Macrophages	60/85	1647/14406	1.43776e-37	6.97313e-36	ITGAL/ITGAM/CD14/FCGR3A/FCGR1A/LILRB4/CD86/CD163/TLR2/GPR34/TREM2/S100A8/CX3CR1/CXCL16/TGFBR1/C3AR1/STAB1/MRC1/PARP14/FGD2/FGL2/GPNMB/LYVE1/VSIG4/MS4A4A/MS4A6A/FPR1/RAB20/C5AR1/CD300A/CXCL2/CCL2/IRF5/DUSP5/CXCL1/SAMSN1/HILPDA/SLC37A2/LPCAT2/IFNAR2/MS4A7/SLC11A1/CLEC7A/CYTH4/CD74/CSF1R/LGALS3/CD68/UCP2/FGR/CYBB/ITGAX/TYROBP/RGS1/MAF/AIF1/SLC15A3/SLC7A7/RUNX3/SYK
Brain_Putamen	M4	Monocytes	46/69	1647/14406	2.27323e-27	9.66121e-26	RGS1/CD40/CMKLR1/HCK/ITGAX/CD86/TNFRSF14/CD14/ITGAM/ICAM1/SELL/CD163/FCGR1A/MRC1/PLAU/GBP1/IRF7/PLSCR1/IFIT3/S100A9/S100A8/CLEC7A/CSF3R/MNDA/MS4A6A/FCGR3A/IFITM3/CD44/CSF1R/CX3CR1/ITGAL/PECAM1/PTPRC/PSAP/RHOC/NFKBIZ/LYN/MS4A7/CEBPB/CD68/IFI30/SERPINA1/LST1/SPI1/TYMP/FGL2
Brain_Putamen	M4	Microglia	37/55	1647/14406	1.78003e-22	5.5181e-21	ITGAM/ITGAX/C5AR1/CX3CR1/P2RY12/CD40/TREM2/TMEM119/GPR34/CSF3R/TCIRG1/VAV1/SLC2A5/IL10RA/PTAFR/TBXAS1/P2RY13/CEBPA/MYO1F/S100A8/TGFBR1/S100A9/LPCAT2/LAIR1/SPHK1/AEBP1/PTGS1/APBB1IP/CYTH4/MAFB/BIN2/UCP2/CD53/AIF1/CTSS/CSF1R/C1QB
Brain_Putamen	M4	Endothelial_cells	60/143	1647/14406	9.58311e-21	4.72767e-19	PECAM1/ICAM1/VCAM1/VWF/NOS3/THBD/ACKR1/PODXL/NOSTRIN/ACVRL1/AQP1/RASIP1/TIE1/APLNR/ADAMTS1/FHL2/ARAP3/GIMAP5/GJA4/MMRN2/NOTCH4/NPR1/ROBO4/SCARF1/SOX7/APOLD1/EMP1/CTGF/HYAL2/BTNL9/ERG/RAMP3/RND1/CYP1B1/LYVE1/ADGRL4/ECE1/CLDN5/ECSCR/ELK3/CDH5/STAB1/CD93/CXCL1/SLC7A5/ENG/SLC2A1/EGFL7/FLT1/KCNJ8/PDPN/SRGN/S100A10/BMP2/ICAM2/TM4SF1/SRPX/ID3/HSPG2/PCAT19
Brain_Putamen	M4	Dendritic_cells	33/63	1647/14406	1.68712e-15	7.84509e-14	CD86/TREM2/S100A9/ETV6/CD163/CXCL8/VSIG4/RELB/CXCL16/FGD2/HCK/TLR3/ITGAX/SEPT6/CLEC7A/AIF1/LST1/CTSS/IRF8/CD14/CX3CR1/ITGAM/PTPRC/FCGR3A/SERPINA1/S100A8/ANXA1/LGALS3/PLBD1/RNASE6/SLC11A1/PDPN/SERPINB9
Brain_Spinal_cord	M15	Pulmonary_alveolar_type_I_cells	5/21	342/14607	0.000102092	0.00168413	ICAM1/GPRC5A/VEGFA/PXDC1/FSTL3
Brain_Spinal_cord	M15	Endothelial_cells	12/154	342/14607	0.000273328	0.00222978	ICAM1/SELE/VCAM1/THBD/ACKR1/ADAMTS1/GJA4/APOLD1/EMP1/CD55/RND1/CXCL1
Brain_Spinal_cord	M15	Basal_cells	7/42	342/14607	4.83336e-05	0.00352836	MT1L/SRSF4/DUSP23/MT1E/SERINC2/NNMT/MT1X
Brain_Spinal_cord	M15	Mesothelial_cells	6/38	342/14607	0.000231139	0.00531619	THBD/DUSP5/MIR22HG/BCL3/RND1/PTGS2
Brain_Spinal_cord	M15	Fibroblasts	11/138	342/14607	0.00040204	0.00570014	CXCL8/IL6/CD55/NNMT/CEBPB/FOSL2/HIF1A/KLF6/STAT3/VEGFA/CKAP4
Brain_Spinal_cord	M2	Macrophages	86/98	2840/14607	1.60291e-48	1.55483e-46	ITGAL/ITGAM/CD14/FCGR3A/CD33/FCGR1A/LILRB4/CD86/CD163/CCR5/TLR2/TLR4/GPR34/TREM2/S100A8/CPM/CHIT1/F13A1/CX3CR1/CXCL16/TGFBR1/SCIMP/CD83/C3AR1/STAB1/MRC1/PARP14/FGD2/SLCO2B1/JAML/FGL2/GPNMB/ADAM8/LYVE1/VSIG4/MS4A4A/MS4A6A/FPR1/CD180/RAB20/HFE/SNX20/FMNL1/GPR132/C5AR1/CD300A/CXCL2/IL1B/IRF5/MYO1G/DUSP5/CXCL1/SAMSN1/NR4A3/S100A4/HILPDA/NRP2/SLC37A2/CTSK/LPCAT2/HPGDS/IFNAR2/MS4A7/SLC11A1/CLEC7A/CCL5/…
Brain_Spinal_cord	M2	Endothelial_cells	108/154	2840/14607	9.05709e-43	1.40385e-40	PECAM1/ICAM1/SELE/VCAM1/MCAM/PROCR/TEK/FLT4/VWF/NOS3/THBD/PLVAP/ACKR1/TMEM100/ADGRF5/ABCG2/PODXL/NOSTRIN/MFSD2A/ACVRL1/RASIP1/FLI1/TIE1/NRP2/ADAMTS1/FHL2/LOX/ADORA2A/ARAP3/ARHGEF15/CARD10/CLEC14A/DLL4/GIMAP5/GJA4/MMRN2/NOTCH4/NPR1/PRKCH/ROBO4/SCARF1/SOX18/SOX7/THSD1/APOLD1/EMP1/CTGF/HYAL2/FOXF1/BTNL9/ERG/CD55/MMRN1/C7/VEGFC/GJA5/RND1/CCL19/CYP1B1/LYVE1/EMCN/ADGRL4/ECE1/PTPRB/CLDN5/FOXF2/PDGFB/ECS…
Brain_Spinal_cord	M2	Monocytes	69/78	2840/14607	1.20196e-39	1.00965e-37	RGS1/CD7/CD40/DYSF/CMKLR1/HCK/ITGAX/SELE/TLR4/CXCR4/CD86/TNFRSF14/CD14/CD33/ITGAM/ICAM1/CD163/FCGR1A/FCGR2B/ACP5/MRC1/PLAU/GBP1/OAS1/IRF7/PLSCR1/MX1/IFIT1/IFIT3/TNFSF10/S100A9/S100A8/S100A4/CLEC7A/CSF3R/MNDA/MS4A6A/ZFP36L2/LTA4H/CD48/FCGR3A/IFITM3/FN1/CSF1R/CX3CR1/ITGAL/PECAM1/PTPRC/SPN/PSAP/LYZ/PILRA/NFKBIZ/LY6E/LYN/MS4A7/CEBPB/CD68/IFI30/SERPINA1/RGS2/LST1/SPI1/TYMP/CSTA/FGL2/PYCARD/LYST/IL1B
Brain_Spinal_cord	M2	Microglia	56/63	2840/14607	1.22789e-32	8.47243e-31	ITGAM/ITGAX/C5AR1/CX3CR1/P2RY12/CD40/TREM2/TMEM119/GPR34/CSF3R/TCIRG1/SUSD3/GPR183/VAV1/SLC2A5/IL10RA/PTAFR/ENTPD1/ADRB2/TMEM173/TBXAS1/P2RY13/CEBPA/CD180/MYO1F/OLFML3/S100A8/TGFBR1/S100A9/LPCAT2/LAIR1/SPHK1/COLEC12/ALDH1A2/CCR5/SLCO2B1/PTGS1/APBB1IP/CYFIP1/CYTH4/MERTK/MAFB/HPGDS/BIN2/CMTM6/CCL4/CCRL2/UCP2/CLEC3B/CD53/FOS/EGR1/AIF1/CTSS/CSF1R/C1QB
Brain_Spinal_cord	M2	Fibroblasts	85/138	2840/14607	1.18678e-27	1.92258e-25	IL1R1/FLI1/LOX/PDGFRB/UCP2/ITGAL/FGR/HCK/TNFRSF1B/PRKCD/ABI3/CTHRC1/TBX18/COL15A1/GJB2/EDN3/SLC6A13/ITIH5/LUM/MMP14/COL6A2/IGFBP3/CD248/TNXB/MMP2/COL14A1/CLEC3B/IGFBP6/ARAP1/FBLN2/FKBP7/OAF/COL6A3/CTSK/C1S/COL8A1/CXCL8/IL6/CYP1B1/ADAM33/COL4A3/COL4A4/LAMA2/ACKR3/CD55/NOV/LRRK1/HGF/FRZB/COL12A1/CCL19/NNMT/FOXF1/CTGF/ERCC1/RIPK3/FN1/COL1A2/COL3A1/VIM/FSTL1/S100A4/COL1A1/MGP/CD40/DCN/CEBPB/EGR1/FOSB…
Brain_Substantia_nigra	M2	Endothelial_cells	120/151	3669/14578	7.89632e-45	3.57967e-43	PECAM1/ICAM1/SELE/VCAM1/MCAM/PROCR/TEK/FLT4/VWF/NOS3/THBD/PLVAP/ACKR1/SLCO1C1/TMEM100/ADGRF5/ABCG2/PODXL/NOSTRIN/MFSD2A/ACVRL1/AQP1/RASIP1/FLI1/TIE1/APLNR/NRP2/ADAMTS1/FHL2/LOX/ADORA2A/ARAP3/ARHGEF15/CARD10/CLEC14A/DLL4/GIMAP5/GJA4/MMRN2/NOTCH4/NPR1/PRKCH/ROBO4/SCARF1/SOX18/SOX7/THSD1/APOLD1/EMP1/CTGF/HYAL2/F8/CALCRL/FOXF1/BTNL9/ERG/CD55/C7/VEGFC/GJA5/HEY1/CCL19/CYP1B1/IRX3/LYVE1/EMCN/ADGRL4/ECE1…
Brain_Substantia_nigra	M2	Macrophages	79/92	3669/14578	1.43688e-34	5.96306e-33	ITGAL/ITGAM/CD14/FUT4/FCGR3A/CD33/FCGR1A/LILRB4/CD86/CD163/TLR2/TLR4/GPR34/TREM2/S100A8/F13A1/CX3CR1/CXCL16/TGFBR1/C3AR1/STAB1/MRC1/PARP14/FGD2/SLCO2B1/MARCH1/EGLN3/FGL2/GPNMB/ADAM8/LYVE1/PLTP/VSIG4/MS4A4A/MS4A6A/FPR1/CD180/RAB20/HFE/SNX20/C5AR1/CD300A/CXCL2/CCL2/IL1B/IRF5/MYO1G/DUSP5/CXCL1/SAMSN1/NR4A3/S100A4/HILPDA/NRP2/SLC37A2/LPCAT2/HPGDS/IFNAR2/MS4A7/SLC11A1/CLEC7A/CYTH4/CD74/CSF1R/LGALS3/CD…
Brain_Substantia_nigra	M2	Monocytes	66/76	3669/14578	1.06272e-29	3.4007e-28	RGS1/CD40/CMKLR1/HCK/FCGR3B/ITGAX/SELE/TLR4/CXCR4/CD86/CD14/CD33/ITGAM/FUT4/ICAM1/SELL/CD163/FCGR1A/MRC1/PLAU/GBP1/OAS1/IRF7/PLSCR1/MX1/IFIT1/IFIT3/TNFSF10/S100A9/S100A8/S100A4/CLEC7A/CSF3R/MNDA/MS4A6A/ZFP36L2/LTA4H/FCGR3A/IFITM3/FN1/CD44/CSF1R/CX3CR1/ITGAL/PECAM1/PTPRC/SPN/PSAP/LYZ/RHOC/PILRA/NFKBIZ/LY6E/LYN/MS4A7/CEBPB/CD68/IFI30/S100A12/SERPINA1/LST1/SPI1/TYMP/FGL2/PYCARD/IL1B
Brain_Substantia_nigra	M2	Microglia	54/59	3669/14578	4.06888e-27	1.11894e-25	ITGAM/ITGAX/C5AR1/CX3CR1/P2RY12/CD40/TREM2/TMEM119/GPR34/CSF3R/TCIRG1/SUSD3/GPR183/VAV1/SLC2A5/IL10RA/PTAFR/ENTPD1/ADRB2/TMEM173/TBXAS1/P2RY13/CEBPA/CD180/MYO1F/OLFML3/S100A8/TGFBR1/S100A9/LPCAT2/ITGB5/LAIR1/SPHK1/COLEC12/AEBP1/SLCO2B1/PTGS1/APBB1IP/CYFIP1/CYTH4/MERTK/MAFB/HPGDS/BIN2/CMTM6/UCP2/CLEC3B/MRC2/CD53/AIF1/CTSS/CSF1R/SKI/C1QB
Brain_Substantia_nigra	M2	Fibroblasts	84/132	3669/14578	8.87639e-21	7.58931e-19	IL1R1/FLI1/LOX/PDGFRB/UCP2/ITGAL/FGR/HCK/TNFRSF1B/PRKCD/ABI3/TBX18/EDN3/SLC6A13/ITIH5/MMP14/COL6A2/EFEMP1/IGFBP3/COL5A1/CD248/PAMR1/TNXB/MMP2/COL14A1/CLEC3B/FKBP10/PALLD/CDH11/PTCH1/ARAP1/PRRX1/OAF/COL6A3/C1S/RARRES2/COL8A1/ENTPD2/CXCL8/IL6/CYP1B1/ADAM33/COL4A3/COL4A4/LAMA2/ACKR3/CD55/FIBIN/LRRK1/FRZB/CCL19/NNMT/FOXF1/CTGF/ELN/FN1/FMO2/COL1A2/COL3A1/VIM/FSTL1/SPARC/S100A4/NT5E/COL1A1/MGP/CD40/CD4…
Brain_Substantia_nigra	M355	Endothelial_cells	7/151	38/14578	1.07294e-07	1.216e-06	ADAMTS1/DLL4/SOX18/APOLD1/FOXF1/CXCL1/ID1
Brain_Substantia_nigra	M355	Macrophages	4/92	38/14578	9.30396e-05	0.000594022	CXCL2/DUSP5/CXCL1/NR4A3
Brain_Substantia_nigra	M5	Endothelial_cells	93/151	1380/14578	5.1873e-57	7.05473e-55	PECAM1/ICAM1/SELE/MCAM/PROCR/TEK/FLT4/VWF/NOS3/THBD/ACKR1/ADGRF5/ABCG2/PODXL/NOSTRIN/MFSD2A/ACVRL1/RASIP1/TIE1/APLNR/ADAMTS1/FHL2/ADORA2A/ARAP3/ARHGEF15/CARD10/CLEC14A/DLL4/GIMAP5/GJA4/MMRN2/NOTCH4/NPR1/PRKCH/ROBO4/SCARF1/SOX18/SOX7/THSD1/APOLD1/EMP1/CTGF/HYAL2/CALCRL/FOXF1/BTNL9/ERG/C7/VEGFC/GJA5/CCL19/CYP1B1/EMCN/ADGRL4/ECE1/PTPRB/CLDN5/FOXF2/PDGFB/ECSCR/ELK3/CDH5/CD93/CXCL1/ENG/KDR/SLC2A1/EGFL…
Brain_Substantia_nigra	M5	Fibroblasts	53/132	1380/14578	3.78631e-21	6.4746e-19	IL1R1/PDGFRB/FGR/TBX18/EDN3/SLC6A13/ITIH5/MMP14/COL6A2/IGFBP3/COL5A1/CD248/TNXB/COL14A1/CLEC3B/PALLD/OAF/COL6A3/C1S/COL8A1/CXCL8/IL6/CYP1B1/ADAM33/COL4A3/COL4A4/LAMA2/FRZB/CCL19/NNMT/FOXF1/CTGF/ELN/FN1/COL1A2/COL3A1/VIM/FSTL1/COL1A1/MGP/CD44/DCN/CEBPB/FOSL2/KLF6/KLF9/NFKB1/STAT3/LAMC1/LAMB1/MDK/FGF2/INMT
Brain_Substantia_nigra	M5	Pericytes	33/55	1380/14578	1.89146e-20	7.94414e-19	PECAM1/PDGFRB/ANPEP/ACTA2/DES/ABCC9/KCNJ8/CD248/TEK/NOTCH3/ICAM1/ADM/ZIC1/FOXC1/COX4I2/HIGD1B/MCAM/PDE5A/SERPING1/STEAP4/NDUFA4L2/SLC38A11/AOC3/ANGPT2/VIM/PTH1R/IFITM1/TBX18/ALPL/COL1A1/MYO1B/P2RY14/CTGF
Brain_Substantia_nigra	M5	Smooth_muscle_cells	31/71	1380/14578	3.95456e-14	1.18637e-12	ACTA2/CNN1/TAGLN/NOTCH3/DES/FHL2/MYH11/ACTC1/NEXN/ACTG2/MUSTN1/SOD3/LMOD1/ITGA1/EHD2/RBPMS2/MAP3K7CL/SLC38A11/GJA4/AAED1/AOC3/SEC24D/JPH2/KCNMB1/ITGA8/LAMB2/GJC1/SMTN/BGN/MYL9/PLN
Brain_Substantia_nigra	M5	Endothelial_cells_(aorta)	32/77	1380/14578	8.32519e-14	5.98319e-12	ITGA5/NR1D1/PKN3/SHE/GRASP/ARHGEF15/FGD5/EMILIN1/SMAD6/EFNB2/FZD4/NPR1/HYAL2/NXN/APH1B/SOX18/WBP1L/LAMB2/CLEC1A/THBD/NOS3/COL4A4/CALCRL/COL4A3/CYP1B1/BMP6/SULF1/LMCD1/PDE3A/PROCR/GJA5/SOD3
Brain_Substantia_nigra	M62	Endothelial_cells	86/151	1200/14578	7.68051e-54	5.22274e-52	PECAM1/ICAM1/SELE/MCAM/PROCR/TEK/FLT4/VWF/NOS3/THBD/ACKR1/ADGRF5/ABCG2/PODXL/NOSTRIN/MFSD2A/ACVRL1/RASIP1/TIE1/APLNR/ADAMTS1/FHL2/ARAP3/ARHGEF15/CARD10/CLEC14A/DLL4/GIMAP5/GJA4/MMRN2/NOTCH4/NPR1/PRKCH/ROBO4/SCARF1/SOX18/SOX7/THSD1/APOLD1/EMP1/CTGF/HYAL2/CALCRL/FOXF1/BTNL9/ERG/C7/VEGFC/GJA5/CYP1B1/EMCN/ADGRL4/ECE1/PTPRB/CLDN5/PDGFB/ECSCR/ELK3/CDH5/CD93/CXCL1/ENG/KDR/SLC2A1/FLT1/EPAS1/ETS1/CD34/USH…
Brain_Substantia_nigra	M62	Endothelial_cells_(aorta)	30/77	1200/14578	9.8085e-14	5.98319e-12	ITGA5/NR1D1/PKN3/SHE/GRASP/ARHGEF15/FGD5/EMILIN1/SMAD6/EFNB2/FZD4/NPR1/HYAL2/NXN/APH1B/SOX18/WBP1L/LAMB2/CLEC1A/THBD/NOS3/CALCRL/CYP1B1/BMP6/SULF1/LMCD1/PDE3A/PROCR/GJA5/SOD3
Brain_Substantia_nigra	M62	Fibroblasts	31/132	1200/14578	6.82942e-08	1.45979e-06	IL1R1/FGR/MMP14/IGFBP3/TNXB/PALLD/OAF/C1S/COL8A1/CXCL8/IL6/CYP1B1/LAMA2/NNMT/FOXF1/CTGF/FN1/VIM/FSTL1/CD44/CEBPB/FOSL2/KLF6/KLF9/NFKB1/STAT3/LAMC1/LAMB1/MDK/FGF2/INMT
Brain_Substantia_nigra	M62	Hematopoietic_stem_cells	22/72	1200/14578	3.73265e-08	1.46817e-06	PROM1/TEK/ABCB1/ABCG2/KITLG/GATA2/PROCR/MYCT1/ROBO4/TXNIP/CD44/CD34/IL3RA/THSD1/FGD5/MECOM/CTNNAL1/VWF/ERG/MAFF/ITGA6/ESAM
Brain_Substantia_nigra	M62	Mesangial_cells	16/55	1200/14578	5.49026e-06	9.05893e-05	PDGFB/ANGPT2/CTGF/LEF1/PML/LATS2/NOSTRIN/ADAMTSL4/EMILIN1/FN1/TEK/CALD1/ACTN1/RASD1/FLNA/PDE3A
Colon_Sigmoid	M347	Fibroblasts	8/156	87/14488	4.29313e-06	7.91845e-05	CCL11/MMP3/HAS1/CTGF/FOSL2/KLF6/NR4A1/NR4A2
Colon_Sigmoid	M347	Loop_of_Henle_cells	4/33	87/14488	4.34548e-05	0.00308529	GEM/THBS1/ARID5A/PTGS2
Colon_Sigmoid	M347	Mesothelial_cells	4/45	87/14488	0.000149776	0.00711436	THBD/DUSP5/MIR22HG/PTGS2
Colon_Transverse	M1087	Fibroblasts	4/158	40/15323	0.000744914	0.00642978	CEBPB/FOSL2/KLF6/NR4A1
Colon_Transverse	M265	Fibroblasts	10/158	70/15323	2.38108e-09	9.76245e-08	MMP3/CTGF/CEBPB/EGR1/FOSB/FOSL2/KLF2/KLF6/NR4A1/NR4A2
Colon_Transverse	M265	Loop_of_Henle_cells	4/39	70/15323	2.91117e-05	0.00103346	THBS1/SPSB1/ARID5A/ARC
Colon_Transverse	M265	Natural_killer_T_cells	3/19	70/15323	8.39524e-05	0.00120332	EGR1/MAP3K8/NR4A1
Colon_Transverse	M35	Fibroblasts	13/158	140/15323	2.10508e-09	9.76245e-08	IL6/CCL11/MMP3/HAS1/CTGF/CEBPB/EGR1/FOSB/FOSL2/KLF2/KLF6/NR4A1/NR4A2
Colon_Transverse	M35	Natural_killer_T_cells	3/19	140/15323	0.000649799	0.00698534	EGR1/MAP3K8/NR4A1
Esophagus_Gastroesophageal_Junction	M169	Fibroblasts	7/154	83/14377	2.9648e-05	0.000584066	CTGF/EGR1/FOSB/FOSL2/KLF2/KLF4/KLF6
Esophagus_Gastroesophageal_Junction	M22	Fibroblasts	9/154	114/14377	3.65337e-06	0.000179929	CTGF/EGR1/FOSB/FOSL2/KLF2/KLF4/KLF6/NR4A1/NR4A2
Esophagus_Gastroesophageal_Junction	M22	Natural_killer_T_cells	3/14	114/14377	0.000165839	0.00613604	EGR1/MAP3K8/NR4A1
Esophagus_Gastroesophageal_Junction	M4	Macrophages	28/95	218/14377	7.57858e-29	7.65437e-27	FCGR3A/CD163/TLR2/GPR34/CPM/F13A1/STAB1/MRC1/FGD2/SLCO2B1/LYVE1/PLTP/VSIG4/MS4A4A/MS4A6A/FPR1/GPR132/IRF5/SLC37A2/MS4A7/SLC11A1/CLEC7A/CSF1R/CD68/FGR/CLEC10A/SLC7A7/SYK
Esophagus_Gastroesophageal_Junction	M4	Kupffer_cells	13/29	218/14377	8.57226e-17	3.85752e-15	VSIG4/SLC11A1/VDR/G6PD/MARCO/CD163/FOLR2/PLTP/FTL/CSF1R/C1QC/C1QA/C1QB
Esophagus_Gastroesophageal_Junction	M4	Dendritic_cells	14/75	218/14377	5.54327e-12	2.03253e-10	CLEC10A/CD163/VSIG4/FCGR2B/FGD2/RYR1/SLAMF8/GPR132/CLEC7A/FCGR3A/FTL/SERPINA1/RNASE6/SLC11A1
Esophagus_Gastroesophageal_Junction	M4	Monocytes	14/77	218/14377	8.08621e-12	2.83017e-10	CMKLR1/CD163/FCGR2B/ACP5/MRC1/CLEC7A/MS4A6A/FCGR3A/CSF1R/MS4A7/CD68/SERPINA1/PYCARD/CFP
Esophagus_Gastroesophageal_Junction	M4	Microglia	7/57	218/14377	2.32486e-05	0.00029559	GPR34/IL10RA/SLCO2B1/MAFB/CLEC10A/CSF1R/C1QB
Esophagus_Gastroesophageal_Junction	M53	Macrophages	19/95	70/14377	2.7479e-26	1.38769e-24	FCGR3A/GPR34/F13A1/STAB1/FGD2/SLCO2B1/LYVE1/PLTP/MS4A4A/MS4A6A/GPR132/IRF5/SLC37A2/MS4A7/CSF1R/CD68/CLEC10A/SLC7A7/SYK
Esophagus_Gastroesophageal_Junction	M53	Kupffer_cells	8/29	70/14377	8.27239e-13	1.86129e-11	G6PD/MARCO/FOLR2/PLTP/CSF1R/C1QC/C1QA/C1QB
Esophagus_Gastroesophageal_Junction	M53	Monocytes	9/77	70/14377	1.12078e-10	2.94205e-09	CMKLR1/FCGR2B/ACP5/MS4A6A/FCGR3A/CSF1R/MS4A7/CD68/CFP
Esophagus_Gastroesophageal_Junction	M53	Dendritic_cells	8/75	70/14377	2.72448e-09	7.49232e-08	CLEC10A/FCGR2B/FGD2/RYR1/SLAMF8/GPR132/FCGR3A/RNASE6
Esophagus_Gastroesophageal_Junction	M53	Microglia	7/57	70/14377	1.03969e-08	3.08441e-07	GPR34/IL10RA/SLCO2B1/MAFB/CLEC10A/CSF1R/C1QB
Heart_Atrial_Appendage	M29	Fibroblasts	13/157	251/13934	5.24389e-06	0.000110122	CXCL8/CXCL3/IL6/ACKR3/HAS1/EGR1/FOSB/FOSL2/KLF2/KLF4/KLF6/NR4A1/NR4A2
Heart_Atrial_Appendage	M29	T_cells	6/52	251/13934	0.000327354	0.00769281	GEM/MAFF/TGIF1/CREM/JUNB/DUSP2
Heart_Left_Ventricle	M47	Fibroblasts	13/150	280/12908	2.3035e-05	0.000188119	ABI3/PTCH1/CXCL8/CXCL3/CEBPB/EGR1/FOSB/FOSL2/KLF2/KLF4/NR4A1/NR4A2/VEGFA
Heart_Left_Ventricle	M47	T_cells	7/39	280/12908	1.7791e-05	0.00077391	GEM/MAFF/TGIF1/CREM/CXCR4/JUNB/DUSP2
Heart_Left_Ventricle	M47	Macrophages	8/82	280/12908	0.000394151	0.0027309	CD83/RAB20/CXCL2/CCL2/DUSP5/CXCL1/NR4A3/RGS1
Lung	M56	Fibroblasts	8/157	81/15601	1.51881e-06	3.24753e-05	IL6/HAS1/EGR1/FOSB/FOSL2/KLF2/KLF4/KLF6
Minor_Salivary_Gland	M180	Fibroblasts	5/156	50/15226	0.000154664	0.00147386	CD55/EGR1/FOSB/NR4A1/NR4A2
Small_Intestine_Terminal_Ileum	M220	Fibroblasts	10/157	73/15824	2.51904e-09	7.05333e-08	CXCL8/CXCL3/IL6/MMP3/CTGF/CEBPB/EGR1/FOSB/NR4A1/NR4A2
Small_Intestine_Terminal_Ileum	M220	Monocytes	6/87	73/15824	2.93985e-06	4.44653e-05	RGS1/SELE/ICAM1/NFKBIZ/CEBPB/IL1B
Small_Intestine_Terminal_Ileum	M220	Macrophages	6/117	73/15824	1.63298e-05	0.000191059	C5AR1/CXCL2/CCL2/IL1B/NR4A3/RGS1
Small_Intestine_Terminal_Ileum	M220	Alveolar_macrophages	3/19	73/15824	8.65574e-05	0.00112525	IL1B/CXCL2/TNFAIP2
Small_Intestine_Terminal_Ileum	M220	Natural_killer_T_cells	3/22	73/15824	0.000136202	0.00117134	EGR1/MAP3K8/NR4A1
Small_Intestine_Terminal_Ileum	M23	Fibroblasts	13/157	106/15824	3.93111e-11	1.65106e-09	CXCL8/CXCL3/IL6/CD55/PTX3/MMP3/CTGF/CEBPB/EGR1/FOSB/NR4A1/NR4A2/STAT3
Small_Intestine_Terminal_Ileum	M23	Endothelial_cells	8/171	106/15824	1.93637e-05	0.000258919	ICAM1/SELE/ADAMTS1/APOLD1/CTGF/CD55/RND1/PDPN
Small_Intestine_Terminal_Ileum	M23	Monocytes	6/87	106/15824	2.54925e-05	0.00030846	RGS1/SELE/ICAM1/NFKBIZ/CEBPB/IL1B
Small_Intestine_Terminal_Ileum	M23	Macrophages	6/117	106/15824	0.000134276	0.000981893	C5AR1/CXCL2/CCL2/IL1B/NR4A3/RGS1
Small_Intestine_Terminal_Ileum	M23	Pulmonary_alveolar_type_I_cells	4/28	106/15824	3.44105e-05	0.0019614	ICAM1/CTGF/PXDC1/PDPN
Spleen	M1284	Epithelial_cells	5/72	26/15334	1.20749e-07	5.03121e-06	BRCA1/ANLN/KIF15/KIF23/PRC1
Spleen	M1284	Gamma_delta_T_cells	3/43	26/15334	5.10558e-05	0.00012764	STMN1/NUSAP1/CENPF
Stomach	M317	Fibroblasts	4/150	27/13579	0.000205982	0.00234503	CTGF/EGR1/FOSB/KLF9
Stomach	M49	Fibroblasts	10/150	124/13579	1.11446e-06	1.64939e-05	TNFRSF1B/IL6/CCL11/HAS1/CTGF/CEBPB/EGR1/FOSB/KLF9/MEDAG
Stomach	M49	Endothelial_cells	7/164	124/13579	0.000760648	0.00548467	PLVAP/ADAMTS1/APOLD1/CTGF/FLT1/ETS1/SRGN
Testis	M1051	Endothelial_cells	26/164	73/19589	3.84173e-36	2.99655e-34	TEK/VWF/FLI1/TIE1/ARHGEF15/CLEC14A/DLL4/GJA4/MMRN2/NOTCH4/ROBO4/SOX7/CD36/CALCRL/ERG/GJA5/EMCN/PTPRB/PDGFB/ECSCR/CDH5/KDR/ID1/ID3/CCL14/PCAT19
Testis	M1051	Fibroblasts	7/147	73/19589	1.25055e-06	1.29521e-05	FLI1/ABI3/IGFBP3/COL8A1/RIPK3/FN1/FMO2
Testis	M1051	Hematopoietic_stem_cells	6/78	73/19589	4.51372e-07	3.01627e-05	TEK/MYCT1/ROBO4/VWF/ERG/ESAM
Testis	M1051	Platelets	6/104	73/19589	2.4708e-06	5.54164e-05	CD36/SELPLG/NRGN/SH3BGRL2/VWF/ESAM
Testis	M1051	Smooth_muscle_cells	5/76	73/19589	9.40543e-06	0.000112865	NOTCH3/MUSTN1/GJA4/ITGA8/PLN
Testis	M1069	Fibroblasts	6/147	75/19589	2.11986e-05	0.00015369	TNFRSF1B/NNMT/CEBPB/EGR1/FOSL2/NR4A1
Testis	M1069	Endothelial_cells	6/164	75/19589	3.92566e-05	0.000437431	SELE/ACKR1/AQP1/ADAMTS1/RAMP3/CLDN5
Testis	M1069	Natural_killer_T_cells	3/15	75/19589	2.3729e-05	0.000854245	EGR1/MAP3K8/NR4A1
Testis	M1069	Platelets	5/104	75/19589	4.92035e-05	0.000858328	LRRC32/THBS1/PDLIM1/SLC2A3/SERPINE1
Testis	M1330	Endothelial_cells	20/164	44/19589	1.28505e-30	3.34112e-29	VWF/FLI1/TIE1/ARHGEF15/CLEC14A/DLL4/GJA4/MMRN2/NOTCH4/ROBO4/SOX7/ERG/GJA5/PDGFB/ECSCR/CDH5/ID1/ID3/CCL14/PCAT19
Testis	M1330	Hematopoietic_stem_cells	4/78	44/19589	2.7976e-05	0.000704994	ROBO4/VWF/ERG/ESAM
Testis	M1330	Platelets	4/104	44/19589	8.64362e-05	0.00135705	SELPLG/NRGN/VWF/ESAM
Testis	M1330	Fibroblasts	4/147	44/19589	0.000327243	0.00182501	FLI1/ABI3/IGFBP3/RIPK3
Testis	M1330	Smooth_muscle_cells	3/76	44/19589	0.000662917	0.00596625	NOTCH3/MUSTN1/GJA4
Testis	M1351	Acinar_cells	2/25	15/19589	0.000162524	0.00284418	ANPEP/ANGPTL4
Testis	M1365	Endothelial_cells	5/164	53/19589	8.02579e-05	0.000779781	SELE/ACKR1/AQP1/ADAMTS1/RAMP3
Testis	M1365	Fibroblasts	4/147	53/19589	0.00066996	0.0033498	TNFRSF1B/NNMT/CEBPB/FOSL2
Testis	M1365	Monocytes	3/74	53/19589	0.00105853	0.00654707	SELE/NFKBIZ/CEBPB
Testis	M1451	Cholangiocytes	2/25	15/19589	0.000162524	0.00926389	ITGB4/JAG1
Testis	M3	Endothelial_cells	97/164	6457/19589	4.62602e-12	8.01844e-11	PECAM1/ICAM1/SELE/VCAM1/TEK/APLN/VWF/THBD/ACKR1/TMEM100/ADGRF5/ABCG2/NOSTRIN/MFSD2A/AQP1/MYLK/FLI1/TIE1/NRP2/ADAMTS1/FABP4/LOX/ARHGEF15/CARD10/CLEC14A/DLL4/GIMAP5/GJA4/MMRN2/NOTCH4/ROBO4/SCARF1/SOX7/APOLD1/EMP1/CD36/RNASE1/HYAL2/F8/RBP7/CALCRL/CD300LG/BTNL9/ERG/HEXIM1/C7/RAMP3/GJA5/HEY1/CD46/CYP1B1/BIRC2/LYVE1/EMCN/WFDC1/VWA1/PTPRB/CLDN5/SEMA7A/PDGFB/ECSCR/ELK3/CDH5/TGFBR2/CD93/SLC7A5/KDR/SLC2A1/…
Testis	M3	Sertoli_cells	37/57	6457/19589	7.69136e-07	3.46111e-05	KITLG/AMH/INHBB/GATA4/DHH/AR/MAFB/GAMT/INHA/TF/WT1/AARD/TMEM184A/MRO/HSD17B3/AMHR2/HSD17B1/STIM1/WFDC2/PRND/NXF3/DIAPH2/CTSA/PFKFB3/NOTCH2/GATA6/CLDN11/SERPINB9/SERPING1/CD46/CLU/FSHR/PRLR/SLC16A3/EPS8/BCAR3/SOX9
Testis	M3	Fibroblasts	75/147	6457/19589	4.27221e-06	3.87169e-05	IL1R1/FLI1/LOX/P4HA1/FGR/TNFRSF1B/ABI3/PIP4K2A/CTHRC1/COL15A1/EDN3/VTN/ITIH5/LUM/POSTN/FABP4/ANGPTL2/EFEMP1/SCARA5/IGFBP3/FBN1/MFAP5/PALLD/CDH11/FBLN2/IGF1/COL6A3/CTSK/C1S/PCSK6/COL8A1/CYP1B1/ADAM33/COL4A3/COL4A4/LAMA2/ACKR3/FIBIN/THBS2/NOV/HGF/FRZB/PKD2/NNMT/WISP1/RIPK3/DDR2/FN1/FMO2/COL1A2/VIM/FSTL1/SPARC/NT5E/MGP/CD44/PDGFRA/DCN/CEBPB/EGR1/FOSL2/HIF1A/KLF6/KLF9/NFAT5/NFKB1/NR4A1/STAT3/TCF4/ZEB…
Testis	M3	Hematopoietic_stem_cells	43/78	6457/19589	4.43741e-05	0.000877569	KIT/TEK/ABCG2/BAALC/CDCP1/MYADM/KITLG/PTPRE/TAF7/ANGPT1/ELF1/HLF/MYCT1/ADGRG1/DNMT3B/ROBO4/TXNIP/CD44/APC/GNL3/MGST1/G0S2/PRNP/BMI1/CD59/ANPEP/HLX/NCOR2/EGR1/CTNNAL1/VWF/PBX2/ERG/NEO1/MAFF/ITGA6/GJB1/CDH2/ALDH1A1/NOTCH2/PLXDC2/ESAM/TET2
Testis	M3	Platelets	53/104	6457/19589	0.00010745	0.0015336	VEGFA/PECAM1/CD36/CD46/ITGA2/CD84/CD226/TNFSF14/LRRC32/THBS1/ABCC4/DAB2/HFE/PRKAR2B/STX11/ALOX12/SELPLG/ERO1A/CD9/F11R/TLR4/IL1A/ADAM10/F2R/NRGN/OST4/SPARC/GPX1/PPDPF/MAP3K7CL/PTGS1/GNG11/CTSA/HIST1H3H/ARHGDIB/PDLIM1/SRGN/HIST1H2BK/SH3BGRL2/ALDH2/RAP1B/VWF/HIST1H2BC/SLC2A3/ARHGAP10/SERPINE1/MAPK14/ESAM/ATP8A1/PALLD/IL33/ANGPT1/ACKR3
Testis	M474	Fibroblasts	10/147	174/19589	7.85775e-07	9.49478e-06	IL1R1/FGR/TNFRSF1B/NOV/NNMT/CEBPB/EGR1/FOSL2/NR4A1/STAT3
Testis	M474	Monocytes	6/74	174/19589	5.06242e-05	0.000413431	SELE/ICAM1/PLAU/PLSCR1/NFKBIZ/CEBPB
Testis	M474	Basal_cells	6/49	174/19589	4.5903e-06	0.000449849	PLAU/RARRES1/LAMB3/MT1E/NNMT/MT1X
Testis	M474	Endothelial_cells	8/164	174/19589	0.000111097	0.000962839	ICAM1/SELE/ACKR1/AQP1/ADAMTS1/RAMP3/VWA1/CLDN5
Testis	M474	Natural_killer_T_cells	3/15	174/19589	0.000289736	0.00347684	EGR1/MAP3K8/NR4A1
Testis	M6	Endothelial_cells	74/164	1769/19589	2.68241e-34	1.04614e-32	PECAM1/ICAM1/SELE/VCAM1/TEK/VWF/THBD/ACKR1/TMEM100/ADGRF5/AQP1/FLI1/TIE1/NRP2/ADAMTS1/FABP4/LOX/ARHGEF15/CLEC14A/DLL4/GIMAP5/GJA4/MMRN2/NOTCH4/ROBO4/SOX7/APOLD1/EMP1/CD36/HYAL2/RBP7/CALCRL/BTNL9/ERG/C7/RAMP3/GJA5/HEY1/CYP1B1/LYVE1/EMCN/WFDC1/VWA1/PTPRB/CLDN5/PDGFB/ECSCR/ELK3/CDH5/TGFBR2/CD93/KDR/EDNRB/KCNJ8/ETS1/PDPN/SRGN/BMP2/C1QTNF1/IGFBP7/POSTN/MGLL/MGP/SPARCL1/TM4SF1/ID1/SRPX/ID3/CAV1/GNG11/C…
Testis	M6	Fibroblasts	52/147	1769/19589	9.8153e-19	3.55805e-17	IL1R1/FLI1/LOX/FGR/TNFRSF1B/ABI3/PIP4K2A/COL15A1/LUM/POSTN/FABP4/ANGPTL2/EFEMP1/SCARA5/IGFBP3/FBN1/MFAP5/CDH11/IGF1/COL6A3/CTSK/C1S/COL8A1/CYP1B1/COL4A3/COL4A4/LAMA2/FIBIN/THBS2/NOV/HGF/NNMT/RIPK3/DDR2/FN1/FMO2/VIM/FSTL1/MGP/CD44/PDGFRA/DCN/CEBPB/EGR1/FOSL2/KLF6/KLF9/NR4A1/STAT3/TCF4/LAMC1/LAMB1
Testis	M6	Platelets	27/104	1769/19589	3.53286e-07	1.10932e-05	PECAM1/CD36/ITGA2/TNFSF14/LRRC32/THBS1/DAB2/HFE/ALOX12/SELPLG/TLR4/NRGN/OST4/GPX1/PTGS1/GNG11/ARHGDIB/PDLIM1/SRGN/SH3BGRL2/VWF/SLC2A3/ARHGAP10/SERPINE1/MAPK14/ESAM/IL33
Testis	M6	Pericytes	18/53	1769/19589	4.34804e-07	1.84792e-05	PECAM1/ANPEP/ABCC9/KCNJ8/TEK/NOTCH3/ICAM1/ADM/FOXC1/POSTN/HSD11B1/PDE5A/SERPING1/FABP4/STEAP4/ANGPT2/VIM/IFITM1
Testis	M6	Monocytes	20/74	1769/19589	5.84556e-06	6.36516e-05	TET2/DYSF/SELE/TLR4/ICAM1/PLAU/GBP1/PLSCR1/TNFSF10/ZFP36L2/LTA4H/VCAN/FN1/CD44/PECAM1/RHOC/NFKBIZ/NAAA/CEBPB/CD36
Testis	M79	Endothelial_cells	73/164	1286/19589	1.1011e-42	1.71772e-40	PECAM1/ICAM1/SELE/VCAM1/TEK/VWF/THBD/ACKR1/TMEM100/ADGRF5/AQP1/FLI1/TIE1/NRP2/ADAMTS1/FABP4/LOX/ARHGEF15/CLEC14A/DLL4/GIMAP5/GJA4/MMRN2/NOTCH4/ROBO4/SOX7/APOLD1/EMP1/CD36/RBP7/CALCRL/BTNL9/ERG/C7/RAMP3/GJA5/HEY1/CYP1B1/LYVE1/EMCN/WFDC1/VWA1/PTPRB/CLDN5/PDGFB/ECSCR/ELK3/CDH5/TGFBR2/CD93/KDR/EDNRB/KCNJ8/ETS1/PDPN/SRGN/BMP2/C1QTNF1/IGFBP7/POSTN/MGLL/MGP/SPARCL1/TM4SF1/ID1/SRPX/ID3/CAV1/GNG11/CCL14/S…
Testis	M79	Fibroblasts	52/147	1286/19589	5.56448e-25	8.0685e-23	IL1R1/FLI1/LOX/FGR/TNFRSF1B/ABI3/PIP4K2A/COL15A1/LUM/POSTN/FABP4/ANGPTL2/EFEMP1/SCARA5/IGFBP3/FBN1/MFAP5/CDH11/IGF1/COL6A3/CTSK/C1S/COL8A1/CYP1B1/COL4A3/COL4A4/LAMA2/FIBIN/THBS2/NOV/HGF/NNMT/RIPK3/DDR2/FN1/FMO2/VIM/FSTL1/MGP/CD44/PDGFRA/DCN/CEBPB/EGR1/FOSL2/KLF6/KLF9/NR4A1/STAT3/TCF4/LAMC1/LAMB1
Testis	M79	Platelets	24/104	1286/19589	4.75143e-08	1.86494e-06	PECAM1/CD36/TNFSF14/LRRC32/THBS1/DAB2/HFE/SELPLG/TLR4/NRGN/OST4/PTGS1/GNG11/ARHGDIB/PDLIM1/SRGN/SH3BGRL2/VWF/SLC2A3/ARHGAP10/SERPINE1/MAPK14/ESAM/IL33
Testis	M79	Pericytes	17/53	1286/19589	2.3668e-08	2.01178e-06	PECAM1/ANPEP/ABCC9/KCNJ8/TEK/NOTCH3/ICAM1/ADM/FOXC1/POSTN/PDE5A/SERPING1/FABP4/STEAP4/ANGPT2/VIM/IFITM1
Testis	M79	Monocytes	19/74	1286/19589	1.9649e-07	3.20933e-06	TET2/DYSF/SELE/TLR4/ICAM1/PLAU/GBP1/PLSCR1/TNFSF10/ZFP36L2/LTA4H/VCAN/FN1/CD44/PECAM1/NFKBIZ/NAAA/CEBPB/CD36
Thyroid	M323	Platelets	6/99	52/15495	9.37166e-07	3.58466e-05	THBS1/CA2/SMOX/SLC2A3/SERPINE1/PTGS2
Thyroid	M323	Endothelial_cells	5/172	52/15495	0.000271006	0.00240894	DLL4/ESM1/APOLD1/CLDN5/FLT1
Thyroid	M323	Loop_of_Henle_cells	3/34	52/15495	0.000198208	0.00693728	GEM/THBS1/PTGS2
Thyroid	M40	Endothelial_cells	12/172	109/15495	2.93544e-09	1.56557e-07	ICAM1/SELE/ADAMTS1/DLL4/ESM1/APOLD1/CTGF/FOXF1/RND1/CLDN5/FLT1/BMP2
Thyroid	M40	Fibroblasts	9/154	109/15495	1.36878e-06	2.12161e-05	FOXF1/CTGF/EGR1/FOSB/KLF2/KLF4/KLF6/NR4A1/NR4A2
Thyroid	M40	Platelets	6/99	109/15495	6.95514e-05	0.00118237	THBS1/CA2/SMOX/SLC2A3/SERPINE1/PTGS2
Thyroid	M40	Hepatic_stellate_cells	4/41	109/15495	0.000192013	0.00128649	FOXF1/CTGF/CYR61/CCL2
Thyroid	M436	Smooth_muscle_cells	13/76	91/15495	4.59334e-16	7.30824e-15	ACTA2/CNN1/TAGLN/WFDC1/FHL2/NEXN/HSPB6/LMOD1/RBPMS2/GJA4/ACKR3/MYL9/MYLK
Thyroid	M436	Cardiomyocytes	7/76	91/15495	2.99971e-07	3.71214e-06	RBM24/MYOM1/NEXN/FHL2/DMD/MITF/TPM1
Thyroid	M436	Pericytes	6/58	91/15495	1.09971e-06	2.11694e-05	CSPG4/ACTA2/MCAM/INPP4B/TBX18/MFGE8
Thyroid	M436	Mesangial_cells	6/57	91/15495	9.90594e-07	3.30198e-05	ACTA2/TBX18/MYL9/TPM2/FILIP1L/FLNA
Thyroid	M436	Hepatic_stellate_cells	5/41	91/15495	3.96559e-06	4.42824e-05	ACTA2/SLC8A1/TAGLN/MYL9/TPM2
Uterus	M53	Endothelial_cells	4/166	42/14910	0.00119282	0.00991924	ADAMTS1/KDR/ID1/ID3

## Sheet: Table S9
Table S9. The age correlation of aggregated network genes.
Tissue	Symbol	Trait	Spearman_r	Spearman_p
Adipose_Subcutaneous	CCNF	AGE	-0.0840158	0.0305374
Adipose_Subcutaneous	CDCA3	AGE	0.121371	0.00174305
Adipose_Subcutaneous	EZH2	AGE	0.0932476	0.0163184
Adipose_Subcutaneous	HELLS	AGE	0.089422	0.0212914
Adipose_Subcutaneous	KIF23	AGE	0.139825	0.000304692
Adipose_Subcutaneous	PTTG1	AGE	0.0897589	0.0208059
Adipose_Subcutaneous	SPAG5	AGE	0.0936945	0.0158098
Adipose_Subcutaneous	STIL	AGE	-0.089274	0.0215077
Adipose_Subcutaneous	TYMS	AGE	0.139765	0.000306521
Adipose_Visceral	AC006978.6	AGE	-0.126817	0.0031287
Adipose_Visceral	AC058791.1	AGE	-0.0889625	0.0385901
Adipose_Visceral	ADAMTS1	AGE	-0.120714	0.00493055
Adipose_Visceral	ADAMTS4	AGE	-0.1471	0.000598651
Adipose_Visceral	ADGRG1	AGE	-0.151992	0.000388606
Adipose_Visceral	AKAP13	AGE	-0.122878	0.00420556
Adipose_Visceral	ANAPC16	AGE	0.0960035	0.0255503
Adipose_Visceral	ARC	AGE	-0.170356	6.82354e-05
Adipose_Visceral	ARF6	AGE	-0.0898607	0.0366626
Adipose_Visceral	ARHGEF15	AGE	-0.134885	0.00166394
Adipose_Visceral	ARID5A	AGE	-0.135915	0.00153114
Adipose_Visceral	ARID5B	AGE	-0.101288	0.0184477
Adipose_Visceral	ARRDC4	AGE	-0.0924605	0.0315387
Adipose_Visceral	ATF3	AGE	-0.088238	0.0402067
Adipose_Visceral	B3GNT5	AGE	-0.104937	0.0146111
Adipose_Visceral	BHLHE40	AGE	-0.110783	0.00991663
Adipose_Visceral	BHLHE40.AS1	AGE	-0.151533	0.000404921
Adipose_Visceral	BRCA2	AGE	-0.118393	0.00583178
Adipose_Visceral	BTG2	AGE	-0.0892893	0.037879
Adipose_Visceral	C11orf96	AGE	-0.152311	0.00037766
Adipose_Visceral	C2CD4B	AGE	-0.194706	5.06691e-06
Adipose_Visceral	CCDC9	AGE	-0.0910051	0.034326
Adipose_Visceral	CCL2	AGE	-0.143147	0.000840706
Adipose_Visceral	CCNA2	AGE	0.092485	0.0314935
Adipose_Visceral	CCNL1	AGE	-0.130646	0.00232851
Adipose_Visceral	CCNT1	AGE	-0.0993153	0.0208667
Adipose_Visceral	CDC6	AGE	-0.133767	0.00181972
Adipose_Visceral	CDCA5	AGE	-0.107507	0.012349
Adipose_Visceral	CDK2	AGE	-0.109346	0.0109253
Adipose_Visceral	CDKN1A	AGE	-0.115186	0.00732086
Adipose_Visceral	CH25H	AGE	-0.128674	0.00271365
Adipose_Visceral	CHMP1B	AGE	-0.106894	0.012858
Adipose_Visceral	CHSY1	AGE	-0.121823	0.00454614
Adipose_Visceral	CITED2	AGE	0.107022	0.0127507
Adipose_Visceral	CKS2	AGE	-0.14721	0.000592933
Adipose_Visceral	CLDN5	AGE	0.11239	0.00888715
Adipose_Visceral	CREM	AGE	-0.0847933	0.0486974
Adipose_Visceral	CRISPLD2	AGE	-0.10257	0.0170102
Adipose_Visceral	CSF3	AGE	-0.171322	6.19438e-05
Adipose_Visceral	CSRNP1	AGE	-0.128735	0.002701
Adipose_Visceral	CTD.2033D15.3	AGE	-0.0964865	0.0248153
Adipose_Visceral	CTD.3252C9.4	AGE	-0.169946	7.10802e-05
Adipose_Visceral	CTH	AGE	-0.0963399	0.0250364
Adipose_Visceral	CTSL	AGE	-0.168344	8.3324e-05
Adipose_Visceral	CXCL1	AGE	-0.0934199	0.029809
Adipose_Visceral	CXCL2	AGE	-0.174801	4.35354e-05
Adipose_Visceral	CXCL8	AGE	-0.155284	0.000288433
Adipose_Visceral	CYSLTR2	AGE	-0.186899	1.21038e-05
Adipose_Visceral	DDX3X	AGE	-0.08664	0.0439756
Adipose_Visceral	DEDD	AGE	-0.156216	0.000264798
Adipose_Visceral	DLGAP1.AS2	AGE	-0.125468	0.00346555
Adipose_Visceral	DUSP1	AGE	-0.084351	0.0498891
Adipose_Visceral	DUSP5	AGE	-0.0876193	0.0416322
Adipose_Visceral	DUSP6	AGE	-0.175889	3.89325e-05
Adipose_Visceral	DYRK3	AGE	-0.129998	0.00244922
Adipose_Visceral	ECE1	AGE	-0.126773	0.00313912
Adipose_Visceral	EGR1	AGE	-0.150044	0.000462297
Adipose_Visceral	EGR2	AGE	-0.101301	0.018432
Adipose_Visceral	EGR3	AGE	-0.15142	0.000409036
Adipose_Visceral	EIF4A3	AGE	-0.115485	0.00716861
Adipose_Visceral	ELL2	AGE	-0.109425	0.0108674
Adipose_Visceral	EMP1	AGE	-0.118619	0.00573815
Adipose_Visceral	ERF	AGE	-0.164201	0.000124819
Adipose_Visceral	ESPL1	AGE	-0.128323	0.0027881
Adipose_Visceral	ETS2	AGE	-0.119348	0.00544464
Adipose_Visceral	ETV3	AGE	-0.164656	0.000119462
Adipose_Visceral	EZH2	AGE	-0.116597	0.00662831
Adipose_Visceral	F11R	AGE	-0.107564	0.0123022
Adipose_Visceral	FAM110D	AGE	-0.192518	6.49031e-06
Adipose_Visceral	FDFT1	AGE	-0.0955534	0.026252
Adipose_Visceral	FEN1	AGE	-0.136379	0.00147468
Adipose_Visceral	FES	AGE	-0.126187	0.00328214
Adipose_Visceral	FOS	AGE	-0.162155	0.000151868
Adipose_Visceral	FOSB	AGE	-0.206507	1.26979e-06
Adipose_Visceral	FOSL1	AGE	-0.131892	0.00211156
Adipose_Visceral	FOSL2	AGE	-0.119127	0.00553203
Adipose_Visceral	FOXC1	AGE	-0.119224	0.00549354
Adipose_Visceral	FRMD8	AGE	-0.163561	0.000132751
Adipose_Visceral	FURIN	AGE	-0.176158	3.78686e-05
Adipose_Visceral	FYN	AGE	0.0880265	0.0406893
Adipose_Visceral	GADD45B	AGE	-0.151891	0.000392137
Adipose_Visceral	GADD45G	AGE	-0.101681	0.0179961
Adipose_Visceral	GCH1	AGE	-0.124347	0.00376978
Adipose_Visceral	GJA4	AGE	-0.106062	0.0135795
Adipose_Visceral	GJA5	AGE	-0.127774	0.00290824
Adipose_Visceral	GK	AGE	-0.137978	0.00129418
Adipose_Visceral	GLA	AGE	-0.136445	0.00146676
Adipose_Visceral	GPR3	AGE	-0.101258	0.0184823
Adipose_Visceral	GPR4	AGE	-0.107383	0.0124501
Adipose_Visceral	GPRC5A	AGE	-0.0904726	0.0353969
Adipose_Visceral	GRASP	AGE	-0.128883	0.00267024
Adipose_Visceral	GZF1	AGE	-0.154493	0.00031001
Adipose_Visceral	H3F3B	AGE	-0.186431	1.2738e-05
Adipose_Visceral	HEIH	AGE	0.15485	0.000300091
Adipose_Visceral	HELB	AGE	-0.0938896	0.0289923
Adipose_Visceral	HELZ2	AGE	-0.198903	3.12664e-06
Adipose_Visceral	HES4	AGE	-0.141344	0.000978881
Adipose_Visceral	HIC1	AGE	-0.1181	0.00595548
Adipose_Visceral	HIF1A	AGE	-0.110262	0.010272
Adipose_Visceral	HIST2H2BE	AGE	-0.139799	0.0011136
Adipose_Visceral	HMOX1	AGE	-0.166847	9.65279e-05
Adipose_Visceral	ICAM1	AGE	-0.136276	0.001487
Adipose_Visceral	IDI2.AS1	AGE	-0.135065	0.00163997
Adipose_Visceral	IER2	AGE	-0.219919	2.38208e-07
Adipose_Visceral	IER3	AGE	-0.146804	0.000614239
Adipose_Visceral	IER5	AGE	-0.165962	0.000105247
Adipose_Visceral	IKBKB	AGE	0.0989128	0.021393
Adipose_Visceral	IL1B	AGE	-0.145981	0.000659626
Adipose_Visceral	IL6	AGE	-0.182229	2.00368e-05
Adipose_Visceral	IRF1	AGE	-0.121214	0.00475367
Adipose_Visceral	IRF2BPL	AGE	-0.164964	0.000115958
Adipose_Visceral	ITPKC	AGE	-0.117992	0.00600185
Adipose_Visceral	JUNB	AGE	-0.156461	0.000258888
Adipose_Visceral	JUND	AGE	-0.0935899	0.0295113
Adipose_Visceral	KAT14	AGE	0.101985	0.0176535
Adipose_Visceral	KCTD20	AGE	-0.132889	0.00195147
Adipose_Visceral	KDM6B	AGE	-0.130411	0.00237172
Adipose_Visceral	KIAA0040	AGE	-0.124422	0.00374873
Adipose_Visceral	KIF11	AGE	-0.0936435	0.0294179
Adipose_Visceral	KLF10	AGE	-0.166889	9.61396e-05
Adipose_Visceral	KLF11	AGE	-0.114023	0.00793929
Adipose_Visceral	KLF4	AGE	-0.152307	0.000377767
Adipose_Visceral	KLF6	AGE	-0.0905149	0.0353109
Adipose_Visceral	KLHL15	AGE	-0.110358	0.0102059
Adipose_Visceral	LDLR	AGE	-0.164856	0.000117172
Adipose_Visceral	LIPG	AGE	-0.136604	0.00144788
Adipose_Visceral	LMNA	AGE	-0.149071	0.000503782
Adipose_Visceral	LONRF1	AGE	-0.101289	0.0184462
Adipose_Visceral	LRRC32	AGE	-0.122938	0.00418711
Adipose_Visceral	MAD2L1	AGE	-0.0892313	0.0380043
Adipose_Visceral	MALAT1	AGE	-0.102893	0.0166639
Adipose_Visceral	MAP3K14	AGE	-0.117533	0.00620197
Adipose_Visceral	MAP3K8	AGE	-0.13468	0.00169149
Adipose_Visceral	MAPK1IP1L	AGE	-0.119255	0.00548124
Adipose_Visceral	MAPKAPK2	AGE	-0.113674	0.00813423
Adipose_Visceral	MASTL	AGE	-0.12565	0.00341806
Adipose_Visceral	MAT2A	AGE	-0.152983	0.000355472
Adipose_Visceral	MCL1	AGE	-0.140341	0.00106447
Adipose_Visceral	MCM4	AGE	-0.13368	0.00183251
Adipose_Visceral	MIDN	AGE	-0.163982	0.000127486
Adipose_Visceral	MIR222HG	AGE	-0.101353	0.0183722
Adipose_Visceral	MIR22HG	AGE	-0.132039	0.0020873
Adipose_Visceral	MLKL	AGE	-0.125169	0.00354443
Adipose_Visceral	MMP19	AGE	-0.128874	0.00267216
Adipose_Visceral	MT1A	AGE	-0.106754	0.0129768
Adipose_Visceral	MT1E	AGE	-0.132909	0.00194835
Adipose_Visceral	MT1F	AGE	-0.12598	0.00333388
Adipose_Visceral	MT1G	AGE	-0.104005	0.0155178
Adipose_Visceral	MT1H	AGE	-0.110703	0.00997028
Adipose_Visceral	MT1L	AGE	-0.152676	0.000365436
Adipose_Visceral	MT1M	AGE	-0.120287	0.00508656
Adipose_Visceral	MT1X	AGE	-0.103708	0.0158164
Adipose_Visceral	MT2A	AGE	-0.138749	0.00121461
Adipose_Visceral	MYADM	AGE	-0.132845	0.00195828
Adipose_Visceral	MYC	AGE	-0.133355	0.0018806
Adipose_Visceral	NAMPT	AGE	-0.11782	0.00607612
Adipose_Visceral	NECTIN2	AGE	-0.112352	0.00890994
Adipose_Visceral	NFATC2	AGE	-0.137307	0.0013673
Adipose_Visceral	NFIL3	AGE	-0.0867494	0.0437083
Adipose_Visceral	NFKB2	AGE	-0.1439	0.000788594
Adipose_Visceral	NFKBIA	AGE	-0.102016	0.0176186
Adipose_Visceral	NFKBIE	AGE	-0.109473	0.0108327
Adipose_Visceral	NFKBIZ	AGE	-0.0903134	0.0357226
Adipose_Visceral	NLRC5	AGE	-0.118126	0.00594445
Adipose_Visceral	NOCT	AGE	-0.130089	0.00243188
Adipose_Visceral	NOS3	AGE	-0.162674	0.000144529
Adipose_Visceral	NR4A3	AGE	-0.100182	0.0197723
Adipose_Visceral	PDLIM4	AGE	-0.0987783	0.0215713
Adipose_Visceral	PHLDA1	AGE	-0.15145	0.000407944
Adipose_Visceral	PI15	AGE	-0.234387	3.46581e-08
Adipose_Visceral	PIGA	AGE	-0.103011	0.0165389
Adipose_Visceral	PIK3R3	AGE	-0.122585	0.00429781
Adipose_Visceral	PIM1	AGE	-0.124458	0.0037386
Adipose_Visceral	PLAU	AGE	-0.174901	4.30884e-05
Adipose_Visceral	PLAUR	AGE	-0.123979	0.00387492
Adipose_Visceral	PLEKHG2	AGE	-0.177624	3.25335e-05
Adipose_Visceral	PLEKHO2	AGE	-0.14844	0.000532496
Adipose_Visceral	PLK3	AGE	-0.137518	0.00134386
Adipose_Visceral	POLR2A	AGE	-0.0922055	0.0320125
Adipose_Visceral	PPP1R15A	AGE	-0.133201	0.00190372
Adipose_Visceral	PRC1	AGE	-0.163994	0.000127342
Adipose_Visceral	PTGS2	AGE	-0.182612	1.92343e-05
Adipose_Visceral	PTPN1	AGE	-0.0998969	0.0201264
Adipose_Visceral	RAB20	AGE	-0.0847891	0.0487087
Adipose_Visceral	RASD1	AGE	-0.120128	0.00514566
Adipose_Visceral	RASL11A	AGE	-0.115374	0.00722477
Adipose_Visceral	RELB	AGE	-0.158779	0.00020881
Adipose_Visceral	RELL1	AGE	-0.0942946	0.0283037
Adipose_Visceral	RGS16	AGE	-0.157178	0.000242304
Adipose_Visceral	RGS2	AGE	-0.103572	0.0159556
Adipose_Visceral	RHOB	AGE	-0.105654	0.0139465
Adipose_Visceral	RIPK1	AGE	-0.157445	0.000236399
Adipose_Visceral	RND1	AGE	-0.170478	6.7406e-05
Adipose_Visceral	RND3	AGE	-0.100475	0.0194132
Adipose_Visceral	RNF122	AGE	-0.094546	0.0278833
Adipose_Visceral	RNF149	AGE	-0.0886944	0.0391818
Adipose_Visceral	RP11.541N10.3	AGE	0.180599	2.38194e-05
Adipose_Visceral	RP11.54O7.17	AGE	-0.117257	0.00632496
Adipose_Visceral	RP11.613D13.8	AGE	-0.25601	1.5237e-09
Adipose_Visceral	SAMSN1	AGE	-0.0937558	0.029223
Adipose_Visceral	SELE	AGE	-0.245062	7.69087e-09
Adipose_Visceral	SERPINB1	AGE	-0.12932	0.00258157
Adipose_Visceral	SERTAD1	AGE	-0.149915	0.000467614
Adipose_Visceral	SHC1	AGE	-0.115061	0.00738529
Adipose_Visceral	SLC25A25	AGE	-0.114247	0.00781655
Adipose_Visceral	SLC46A3	AGE	0.131927	0.00210581
Adipose_Visceral	SLC52A3	AGE	-0.0937572	0.0292206
Adipose_Visceral	SLC7A5	AGE	-0.172751	5.36347e-05
Adipose_Visceral	SLCO2A1	AGE	-0.084327	0.0499546
Adipose_Visceral	SNAI1	AGE	-0.171896	5.84693e-05
Adipose_Visceral	SOCS3	AGE	-0.1779	3.16135e-05
Adipose_Visceral	SOX17	AGE	-0.124871	0.00362473
Adipose_Visceral	SOX7	AGE	-0.196686	4.03978e-06
Adipose_Visceral	SPAG5	AGE	-0.170389	6.80125e-05
Adipose_Visceral	SRF	AGE	-0.159842	0.000189012
Adipose_Visceral	STIL	AGE	-0.163666	0.000131418
Adipose_Visceral	TACC3	AGE	-0.0862815	0.0448608
Adipose_Visceral	TAF8	AGE	0.0962785	0.0251295
Adipose_Visceral	TAP1	AGE	-0.13112	0.0022437
Adipose_Visceral	TBX3	AGE	-0.147137	0.000596734
Adipose_Visceral	THBD	AGE	-0.171248	6.24026e-05
Adipose_Visceral	THBS1	AGE	-0.0907428	0.0348501
Adipose_Visceral	TIFA	AGE	-0.131504	0.00217712
Adipose_Visceral	TIPARP	AGE	-0.14932	0.000492846
Adipose_Visceral	TK1	AGE	-0.117798	0.00608562
Adipose_Visceral	TMEM100	AGE	0.192903	6.21478e-06
Adipose_Visceral	TMEM88	AGE	-0.137045	0.00139681
Adipose_Visceral	TNFAIP1	AGE	-0.15717	0.000242499
Adipose_Visceral	TNFRSF10D	AGE	-0.1173	0.00630538
Adipose_Visceral	TNFRSF12A	AGE	-0.131801	0.00212683
Adipose_Visceral	TPX2	AGE	-0.0959011	0.0257085
Adipose_Visceral	TRAF3IP2	AGE	-0.091118	0.0341025
Adipose_Visceral	TRAF4	AGE	-0.0929988	0.0305578
Adipose_Visceral	TRIB1	AGE	-0.163112	0.000138591
Adipose_Visceral	TSC22D2	AGE	-0.112293	0.00894599
Adipose_Visceral	UGCG	AGE	-0.103214	0.0163252
Adipose_Visceral	UPP1	AGE	-0.0858711	0.0458926
Adipose_Visceral	USP2	AGE	-0.0988601	0.0214627
Adipose_Visceral	USP36	AGE	-0.104687	0.0148499
Adipose_Visceral	VMP1	AGE	-0.0970268	0.0240148
Adipose_Visceral	VPS37B	AGE	-0.141701	0.000949939
Adipose_Visceral	WDR62	AGE	-0.136339	0.00147942
Adipose_Visceral	ZC3H12A	AGE	-0.12274	0.0042488
Adipose_Visceral	ZC3HAV1	AGE	-0.108706	0.0114033
Adipose_Visceral	ZFP36	AGE	-0.108903	0.011254
Adipose_Visceral	ZNF367	AGE	-0.193502	5.80821e-06
Artery_Aorta	BTG2	AGE	-0.123696	0.0100701
Artery_Aorta	CCNT1	AGE	-0.184509	0.000114789
Artery_Aorta	CDKN1A	AGE	0.162848	0.000679707
Artery_Aorta	CREM	AGE	0.10823	0.024473
Artery_Aorta	CTGF	AGE	0.169312	0.000408659
Artery_Aorta	CYR61	AGE	0.0948167	0.0489007
Artery_Aorta	DCUN1D3	AGE	0.209875	1.08941e-05
Artery_Aorta	DDX3X	AGE	-0.15498	0.00123181
Artery_Aorta	ETV3	AGE	-0.159003	0.000911958
Artery_Aorta	F3	AGE	0.117443	0.0145905
Artery_Aorta	FOS	AGE	-0.10428	0.0302312
Artery_Aorta	IER5	AGE	0.112164	0.0197066
Artery_Aorta	ITPRIP	AGE	0.107768	0.0250941
Artery_Aorta	JOSD1	AGE	0.138459	0.00393441
Artery_Aorta	KLHL15	AGE	-0.175305	0.000250753
Artery_Aorta	LETM2	AGE	-0.112906	0.0189044
Artery_Aorta	MIR222HG	AGE	0.188014	8.43833e-05
Artery_Aorta	PTP4A1	AGE	0.117141	0.0148483
Artery_Aorta	RGS2	AGE	0.185763	0.00010289
Artery_Aorta	RHOB	AGE	-0.150591	0.00169627
Artery_Aorta	RNF152	AGE	0.125092	0.00924979
Artery_Aorta	RP11.613D13.8	AGE	-0.191724	6.05561e-05
Artery_Aorta	SERTAD3	AGE	0.151013	0.00164552
Artery_Aorta	SIK1	AGE	0.105433	0.028441
Artery_Aorta	SPRY2	AGE	0.136057	0.00461299
Artery_Aorta	TIPARP	AGE	0.0998285	0.038073
Artery_Aorta	ZC3H12A	AGE	0.11549	0.0163279
Artery_Coronary	EGR2	AGE	-0.130912	0.0427426
Artery_Coronary	GTPBP2	AGE	-0.179207	0.00536364
Artery_Coronary	IER2	AGE	-0.151671	0.0187214
Artery_Coronary	ISY1	AGE	-0.185582	0.00391272
Artery_Coronary	SOCS3	AGE	-0.13302	0.0394809
Artery_Coronary	TRIB1	AGE	-0.176191	0.00620516
Brain_Caudate	C15orf39	AGE	0.147954	0.0202579
Brain_Caudate	CDKN1A	AGE	0.258166	4.16305e-05
Brain_Caudate	CH25H	AGE	0.141958	0.0259824
Brain_Caudate	CH507.42P11.8	AGE	0.149442	0.0190193
Brain_Caudate	CSRNP1	AGE	0.183115	0.0039537
Brain_Caudate	EIF4A3	AGE	0.141961	0.0259791
Brain_Caudate	GADD45B	AGE	0.176993	0.00537091
Brain_Caudate	NFIL3	AGE	0.148625	0.0196911
Brain_Caudate	PLAUR	AGE	0.203822	0.00130738
Brain_Caudate	RASD1	AGE	0.218554	0.00055593
Brain_Caudate	THBS1	AGE	0.149868	0.0186774
Brain_Caudate	ZC3H12A	AGE	0.163341	0.0102844
Brain_Caudate	ZFP36	AGE	0.169454	0.0077323
Brain_Cerebellum	B4GALT1	AGE	-0.14752	0.0219772
Brain_Cerebellum	BHLHE40	AGE	0.196932	0.00213021
Brain_Cerebellum	EIF4A3	AGE	0.187295	0.00351882
Brain_Cerebellum	HBEGF	AGE	-0.184323	0.00408874
Brain_Cerebellum	HIST1H1C	AGE	0.153082	0.0174
Brain_Cerebellum	IDI2.AS1	AGE	0.149436	0.0202947
Brain_Cerebellum	IER5	AGE	0.222458	0.000502887
Brain_Cerebellum	IKBKB	AGE	0.162819	0.0113609
Brain_Cerebellum	PLK3	AGE	0.133992	0.037646
Brain_Cerebellum	SAP30	AGE	0.207515	0.00119491
Brain_Cerebellum	SOX18	AGE	0.154706	0.0162309
Brain_Cerebellum	SPRY2	AGE	-0.132846	0.039328
Brain_Cerebellum	USP2	AGE	0.133731	0.0380243
Brain_Cerebellum	VEGFA	AGE	0.14719	0.0222784
Brain_Cortex	A4GALT	AGE	0.153732	0.0139917
Brain_Cortex	ABCC4	AGE	0.139006	0.026444
Brain_Cortex	ABCC9	AGE	0.186231	0.00283184
Brain_Cortex	ADCY7	AGE	-0.181777	0.00358216
Brain_Cortex	ADGRD1	AGE	0.129247	0.0391666
Brain_Cortex	ADORA3	AGE	0.185272	0.0029802
Brain_Cortex	AEBP1	AGE	0.197145	0.0015573
Brain_Cortex	AGTRAP	AGE	0.125268	0.0456709
Brain_Cortex	AHCYL1	AGE	0.15937	0.0108112
Brain_Cortex	ALDH1L1	AGE	0.157657	0.011702
Brain_Cortex	ANO2	AGE	0.122953	0.0498549
Brain_Cortex	APLNR	AGE	0.232929	0.000174689
Brain_Cortex	APOBEC3C	AGE	0.12945	0.0388573
Brain_Cortex	APOL3	AGE	0.150616	0.0160808
Brain_Cortex	APOL4	AGE	0.125411	0.0454229
Brain_Cortex	AQP1	AGE	0.158072	0.0114805
Brain_Cortex	AQP4.AS1	AGE	0.141227	0.0241047
Brain_Cortex	ARAP3	AGE	0.142591	0.0227589
Brain_Cortex	ARHGAP9	AGE	0.149605	0.0168147
Brain_Cortex	ASAP3	AGE	0.14246	0.0228849
Brain_Cortex	ATOH8	AGE	0.160247	0.0103786
Brain_Cortex	BAALC.AS1	AGE	0.143826	0.0215965
Brain_Cortex	BATF2	AGE	0.12803	0.0410675
Brain_Cortex	BAX	AGE	0.201367	0.00122519
Brain_Cortex	BGN	AGE	0.13781	0.0277824
Brain_Cortex	BOC	AGE	0.153963	0.0138472
Brain_Cortex	BSG	AGE	0.164964	0.00830444
Brain_Cortex	BST2	AGE	0.125114	0.0459405
Brain_Cortex	BTN3A3	AGE	0.197862	0.00149562
Brain_Cortex	C10orf105	AGE	0.244105	8.19452e-05
Brain_Cortex	C1R	AGE	0.131285	0.0361499
Brain_Cortex	C1RL	AGE	0.182123	0.00351791
Brain_Cortex	C1S	AGE	0.163379	0.00895612
Brain_Cortex	C1orf162	AGE	0.171302	0.00610052
Brain_Cortex	C4A	AGE	0.279054	6.05573e-06
Brain_Cortex	C4B	AGE	0.23597	0.00014268
Brain_Cortex	C5orf49	AGE	0.167249	0.00743927
Brain_Cortex	CALML4	AGE	0.149137	0.0171646
Brain_Cortex	CAPG	AGE	0.147071	0.018784
Brain_Cortex	CAPN2	AGE	0.147171	0.0187024
Brain_Cortex	CARD9	AGE	0.207363	0.000864302
Brain_Cortex	CASP7	AGE	0.125995	0.0444197
Brain_Cortex	CCNT1	AGE	-0.12535	0.0455278
Brain_Cortex	CD14	AGE	0.159965	0.0105159
Brain_Cortex	CD163	AGE	0.145976	0.0196956
Brain_Cortex	CD34	AGE	0.146605	0.0191674
Brain_Cortex	CD53	AGE	0.197936	0.00148938
Brain_Cortex	CD74	AGE	0.175747	0.00488367
Brain_Cortex	CD81	AGE	0.149581	0.0168329
Brain_Cortex	CD99	AGE	0.131307	0.0361192
Brain_Cortex	CDC14A	AGE	0.129174	0.0392795
Brain_Cortex	CEBPB	AGE	0.133135	0.0335847
Brain_Cortex	CEBPD	AGE	0.136156	0.0297284
Brain_Cortex	CFB	AGE	0.159062	0.0109668
Brain_Cortex	CFH	AGE	0.169865	0.00654829
Brain_Cortex	CFI	AGE	0.159645	0.010674
Brain_Cortex	CHI3L1	AGE	0.209492	0.000761801
Brain_Cortex	CHI3L2	AGE	0.147937	0.0180896
Brain_Cortex	CIITA	AGE	0.167711	0.00727458
Brain_Cortex	CLDN5	AGE	0.143973	0.0214613
Brain_Cortex	CLEC7A	AGE	0.138218	0.0273188
Brain_Cortex	CMAHP	AGE	0.146168	0.0195329
Brain_Cortex	CMTM3	AGE	0.123042	0.0496878
Brain_Cortex	CNN3	AGE	0.127916	0.0412504
Brain_Cortex	COLEC12	AGE	0.201157	0.00123998
Brain_Cortex	COQ8B	AGE	0.136556	0.0292474
Brain_Cortex	COTL1	AGE	0.226909	0.000258782
Brain_Cortex	CP	AGE	0.171191	0.00613414
Brain_Cortex	CSF1	AGE	0.184743	0.00306493
Brain_Cortex	CSRP2	AGE	0.123934	0.0480439
Brain_Cortex	CXorf40B	AGE	-0.143818	0.0216036
Brain_Cortex	DCUN1D3	AGE	-0.135216	0.030886
Brain_Cortex	DDAH2	AGE	0.161718	0.00968721
Brain_Cortex	DDB2	AGE	0.20058	0.00128168
Brain_Cortex	DDR1	AGE	0.128373	0.040524
Brain_Cortex	DENND3	AGE	0.185539	0.00293815
Brain_Cortex	DHRSX	AGE	0.137731	0.027873
Brain_Cortex	DHX58	AGE	0.13684	0.0289101
Brain_Cortex	DIO3OS	AGE	0.145366	0.0202197
Brain_Cortex	DLGAP1.AS1	AGE	0.177846	0.00438891
Brain_Cortex	DNAAF5	AGE	0.21984	0.000405189
Brain_Cortex	DNAJB5	AGE	-0.210916	0.00069963
Brain_Cortex	DSE	AGE	0.167392	0.00738787
Brain_Cortex	DTNA	AGE	0.162947	0.00914174
Brain_Cortex	ECE1	AGE	0.135127	0.0309974
Brain_Cortex	EGR2	AGE	-0.1488	0.0174195
Brain_Cortex	EMILIN1	AGE	0.158259	0.0113822
Brain_Cortex	EML3	AGE	0.147295	0.0186023
Brain_Cortex	EMP3	AGE	0.125324	0.0455739
Brain_Cortex	EPOR	AGE	0.18076	0.00377692
Brain_Cortex	ETV3	AGE	-0.189531	0.0023714
Brain_Cortex	F13A1	AGE	0.130414	0.0374151
Brain_Cortex	FADS3	AGE	0.239275	0.000114163
Brain_Cortex	FAM107A	AGE	0.217686	0.000463219
Brain_Cortex	FAM198A	AGE	0.129415	0.0389101
Brain_Cortex	FAM229A	AGE	0.167112	0.00748872
Brain_Cortex	FANCI	AGE	0.142466	0.0228792
Brain_Cortex	FERMT3	AGE	0.136711	0.0290626
Brain_Cortex	FKBP5	AGE	0.144755	0.0207563
Brain_Cortex	FLT3LG	AGE	0.140995	0.0243408
Brain_Cortex	FOLR2	AGE	0.145467	0.0201321
Brain_Cortex	FSTL3	AGE	0.168395	0.00703658
Brain_Cortex	GALM	AGE	0.136035	0.0298755
Brain_Cortex	GALNT2	AGE	-0.129313	0.0390659
Brain_Cortex	GBGT1	AGE	0.124948	0.0462306
Brain_Cortex	GFAP	AGE	0.27167	1.08282e-05
Brain_Cortex	GGT5	AGE	0.139015	0.0264337
Brain_Cortex	GLB1	AGE	0.128276	0.0406777
Brain_Cortex	GLIS3	AGE	0.161093	0.0099759
Brain_Cortex	GMPR	AGE	0.345228	1.50709e-08
Brain_Cortex	GNA14	AGE	0.149875	0.0166157
Brain_Cortex	GNB2	AGE	0.13658	0.029219
Brain_Cortex	GPCPD1	AGE	-0.142234	0.0231049
Brain_Cortex	GRAMD1A	AGE	0.179787	0.00397214
Brain_Cortex	H2AFX	AGE	0.151327	0.0155813
Brain_Cortex	HDAC7	AGE	0.183974	0.0031921
Brain_Cortex	HEBP2	AGE	0.269067	1.32368e-05
Brain_Cortex	HLA.C	AGE	0.134128	0.0322732
Brain_Cortex	HLA.DMA	AGE	0.186231	0.00283196
Brain_Cortex	HLA.DMB	AGE	0.207348	0.000865058
Brain_Cortex	HLA.DPA1	AGE	0.209523	0.000760387
Brain_Cortex	HLA.DPB1	AGE	0.218635	0.000436754
Brain_Cortex	HLA.DRA	AGE	0.176958	0.00459236
Brain_Cortex	HLA.DRB1	AGE	0.133987	0.0324565
Brain_Cortex	HLA.DRB5	AGE	0.170402	0.00637744
Brain_Cortex	HLA.H	AGE	0.149032	0.0172438
Brain_Cortex	HSD3B7	AGE	0.12295	0.0498608
Brain_Cortex	HSPB8	AGE	0.217988	0.000454639
Brain_Cortex	ID3	AGE	0.146159	0.0195408
Brain_Cortex	IFITM1	AGE	0.127604	0.041751
Brain_Cortex	IGFLR1	AGE	0.148884	0.0173562
Brain_Cortex	IL15RA	AGE	0.12897	0.0395928
Brain_Cortex	IL17RB	AGE	0.177997	0.00435524
Brain_Cortex	INHBB	AGE	0.173658	0.00542526
Brain_Cortex	IRF9	AGE	0.184303	0.00313719
Brain_Cortex	ISG20L2	AGE	-0.14872	0.0174812
Brain_Cortex	ITGB4	AGE	0.269383	1.292e-05
Brain_Cortex	KANK3	AGE	0.140069	0.0253012
Brain_Cortex	KCTD20	AGE	-0.129115	0.0393693
Brain_Cortex	KLF10	AGE	-0.159663	0.0106651
Brain_Cortex	LAMA5	AGE	0.131804	0.0354152
Brain_Cortex	LGALS3	AGE	0.162333	0.00941062
Brain_Cortex	LIMK2	AGE	0.157909	0.0115673
Brain_Cortex	LINC01354	AGE	0.21509	0.000543394
Brain_Cortex	LINC01503	AGE	0.195677	0.00169087
Brain_Cortex	LPIN3	AGE	0.207315	0.000866731
Brain_Cortex	LPL	AGE	0.12842	0.0404503
Brain_Cortex	LTBR	AGE	0.141363	0.0239678
Brain_Cortex	MAN2B1	AGE	0.139709	0.0256836
Brain_Cortex	MAOB	AGE	0.299259	1.13125e-06
Brain_Cortex	MAP3K6	AGE	0.155652	0.0128269
Brain_Cortex	MAP4K1	AGE	0.124844	0.0464147
Brain_Cortex	MEGF6	AGE	0.16193	0.00959117
Brain_Cortex	MFSD7	AGE	0.251605	4.83139e-05
Brain_Cortex	MGST2	AGE	0.251036	5.03181e-05
Brain_Cortex	MICALL2	AGE	0.192889	0.0019737
Brain_Cortex	MOV10	AGE	0.162293	0.00942847
Brain_Cortex	MRVI1	AGE	0.155217	0.013083
Brain_Cortex	MS4A6A	AGE	0.267862	1.45171e-05
Brain_Cortex	MS4A7	AGE	0.153903	0.0138847
Brain_Cortex	MT1E	AGE	0.123122	0.0495387
Brain_Cortex	MT1F	AGE	0.179018	0.00413285
Brain_Cortex	MT1G	AGE	0.195043	0.00175163
Brain_Cortex	MT1H	AGE	0.204014	0.00105154
Brain_Cortex	MT1M	AGE	0.161589	0.00974617
Brain_Cortex	MT1X	AGE	0.13627	0.0295903
Brain_Cortex	MVP	AGE	0.133976	0.0324713
Brain_Cortex	MYD88	AGE	0.136516	0.0292958
Brain_Cortex	NBEAL2	AGE	0.135309	0.0307701
Brain_Cortex	NEK6	AGE	0.145058	0.0204882
Brain_Cortex	NFKBID	AGE	0.155328	0.0130173
Brain_Cortex	NFKBIE	AGE	-0.1469	0.0189239
Brain_Cortex	NLRC5	AGE	0.128277	0.0406759
Brain_Cortex	NOCT	AGE	-0.182177	0.00350817
Brain_Cortex	NOTCH4	AGE	0.175562	0.00492954
Brain_Cortex	NPC2	AGE	0.124465	0.0470878
Brain_Cortex	NRM	AGE	0.127381	0.0421119
Brain_Cortex	NRROS	AGE	0.128206	0.0407881
Brain_Cortex	NUAK2	AGE	0.134627	0.0316301
Brain_Cortex	NUBP1	AGE	0.139208	0.0262236
Brain_Cortex	NUPR1	AGE	0.202475	0.00114953
Brain_Cortex	NXN	AGE	0.138218	0.0273197
Brain_Cortex	NXT1	AGE	0.13181	0.0354059
Brain_Cortex	ODC1	AGE	-0.159271	0.0108608
Brain_Cortex	ORAI1	AGE	0.128602	0.0401654
Brain_Cortex	OSCAR	AGE	0.139302	0.0261216
Brain_Cortex	P3H2	AGE	0.151971	0.0151411
Brain_Cortex	PARP10	AGE	0.150227	0.0163602
Brain_Cortex	PARP9	AGE	0.138803	0.0266673
Brain_Cortex	PCK1	AGE	0.154698	0.0133947
Brain_Cortex	PDLIM4	AGE	0.146767	0.0190329
Brain_Cortex	PDPN	AGE	0.174646	0.00516274
Brain_Cortex	PFKFB3	AGE	0.155462	0.0129382
Brain_Cortex	PGGHG	AGE	0.142376	0.0229665
Brain_Cortex	PHF21B	AGE	0.142135	0.0232012
Brain_Cortex	PKN3	AGE	0.13686	0.0288861
Brain_Cortex	PLCD1	AGE	0.181117	0.0037074
Brain_Cortex	PLD2	AGE	0.196404	0.00162339
Brain_Cortex	PLEKHH3	AGE	0.219173	0.000422385
Brain_Cortex	PLPP5	AGE	0.212859	0.000622334
Brain_Cortex	PLXNB2	AGE	0.213491	0.000598981
Brain_Cortex	POLR2H	AGE	0.206843	0.000891182
Brain_Cortex	PPP1R13L	AGE	0.153429	0.0141843
Brain_Cortex	PRICKLE3	AGE	0.128613	0.0401483
Brain_Cortex	PRKX	AGE	0.142607	0.0227439
Brain_Cortex	PRMT6	AGE	-0.151979	0.0151356
Brain_Cortex	PROCA1	AGE	0.129542	0.0387182
Brain_Cortex	PRSS23	AGE	0.129498	0.0387845
Brain_Cortex	PSMB8	AGE	0.147199	0.0186797
Brain_Cortex	PSMG2	AGE	0.147256	0.0186335
Brain_Cortex	PTBP1	AGE	0.177315	0.0045097
Brain_Cortex	PTP4A1	AGE	-0.250709	5.15058e-05
Brain_Cortex	PTP4A3	AGE	0.129452	0.0388538
Brain_Cortex	PTTG1IP	AGE	0.127517	0.0418917
Brain_Cortex	PXDC1	AGE	0.15577	0.0127581
Brain_Cortex	PYGL	AGE	0.141893	0.0234396
Brain_Cortex	RAB13	AGE	0.140552	0.0247962
Brain_Cortex	RAB27A	AGE	0.127312	0.042225
Brain_Cortex	RAB32	AGE	0.145915	0.0197473
Brain_Cortex	RAB3IL1	AGE	0.12812	0.0409242
Brain_Cortex	RARRES3	AGE	0.253466	4.22692e-05
Brain_Cortex	RASD1	AGE	0.21452	0.00056262
Brain_Cortex	RASGEF1B	AGE	-0.162548	0.00931582
Brain_Cortex	RBM38	AGE	0.127828	0.0413909
Brain_Cortex	RCN3	AGE	0.223524	0.000321314
Brain_Cortex	REEP4	AGE	0.148726	0.0174761
Brain_Cortex	RELA	AGE	0.133137	0.0335821
Brain_Cortex	RGL3	AGE	0.161009	0.0100153
Brain_Cortex	RGS1	AGE	0.133233	0.0334539
Brain_Cortex	RHBDF2	AGE	0.13151	0.0358299
Brain_Cortex	RHOC	AGE	0.146984	0.0188553
Brain_Cortex	RHOJ	AGE	0.13255	0.0343789
Brain_Cortex	RNASET2	AGE	0.144437	0.0210407
Brain_Cortex	ROBO3	AGE	0.199497	0.00136329
Brain_Cortex	ROM1	AGE	0.204046	0.00104959
Brain_Cortex	RP1.111D6.3	AGE	0.178422	0.00426132
Brain_Cortex	RP11.363E7.4	AGE	0.126807	0.0430557
Brain_Cortex	RP11.420L9.5	AGE	0.141704	0.0236262
Brain_Cortex	RPS27L	AGE	0.232473	0.000180033
Brain_Cortex	RRAS	AGE	0.166674	0.00764907
Brain_Cortex	SCAMP2	AGE	0.144623	0.0208737
Brain_Cortex	SCARA3	AGE	0.141278	0.0240539
Brain_Cortex	SCARB1	AGE	0.142693	0.0226611
Brain_Cortex	SCARF1	AGE	0.141796	0.0235349
Brain_Cortex	SCIN	AGE	0.183859	0.00321153
Brain_Cortex	SEC13	AGE	0.139149	0.0262877
Brain_Cortex	SEMA4B	AGE	0.151956	0.0151514
Brain_Cortex	SERPINA3	AGE	0.173169	0.00555956
Brain_Cortex	SERPING1	AGE	0.145388	0.0202004
Brain_Cortex	SFXN2	AGE	0.135488	0.0305476
Brain_Cortex	SIGLEC1	AGE	0.241421	9.86065e-05
Brain_Cortex	SLC10A3	AGE	0.184015	0.00318528
Brain_Cortex	SLC25A37	AGE	0.126604	0.0433936
Brain_Cortex	SLC27A3	AGE	0.250854	5.0976e-05
Brain_Cortex	SLC39A1	AGE	0.149161	0.0171458
Brain_Cortex	SLC43A3	AGE	0.175588	0.00492303
Brain_Cortex	SLC44A3.AS1	AGE	0.135953	0.0299752
Brain_Cortex	SLC46A3	AGE	0.144065	0.0213779
Brain_Cortex	SLC4A11	AGE	0.289341	2.61962e-06
Brain_Cortex	SLC50A1	AGE	0.1596	0.0106964
Brain_Cortex	SLC52A3	AGE	0.151465	0.0154865
Brain_Cortex	SMO	AGE	0.188917	0.00245155
Brain_Cortex	SOAT1	AGE	0.12625	0.0439876
Brain_Cortex	SRGAP2	AGE	-0.150575	0.0161097
Brain_Cortex	STAB1	AGE	0.132122	0.0349704
Brain_Cortex	STARD8	AGE	0.144296	0.0211677
Brain_Cortex	STEAP3	AGE	0.195857	0.00167393
Brain_Cortex	STK19	AGE	0.220217	0.000395754
Brain_Cortex	STOM	AGE	0.129749	0.0384043
Brain_Cortex	SYDE1	AGE	0.208478	0.000809116
Brain_Cortex	TCF7L1	AGE	0.13088	0.0367338
Brain_Cortex	TEAD2	AGE	0.131458	0.0359036
Brain_Cortex	TEAD3	AGE	0.14755	0.0183972
Brain_Cortex	TLN1	AGE	0.124138	0.0476753
Brain_Cortex	TLR2	AGE	0.155541	0.012892
Brain_Cortex	TMBIM1	AGE	0.146707	0.0190828
Brain_Cortex	TMCO4	AGE	0.13154	0.0357873
Brain_Cortex	TMEM176A	AGE	0.124145	0.0476626
Brain_Cortex	TMEM43	AGE	0.211292	0.000684023
Brain_Cortex	TMPRSS3	AGE	0.17436	0.00523769
Brain_Cortex	TNFRSF1A	AGE	0.14089	0.0244479
Brain_Cortex	TNFRSF6B	AGE	0.168472	0.00701016
Brain_Cortex	TNIP1	AGE	0.132185	0.0348821
Brain_Cortex	TNIP2	AGE	0.175499	0.0049454
Brain_Cortex	TNKS1BP1	AGE	0.137135	0.0285625
Brain_Cortex	TNXB	AGE	0.126842	0.0429983
Brain_Cortex	TP53I13	AGE	0.202778	0.00112956
Brain_Cortex	TPP1	AGE	0.144908	0.0206205
Brain_Cortex	TRAF3IP2	AGE	0.166468	0.00772545
Brain_Cortex	TRIB1	AGE	-0.154908	0.013268
Brain_Cortex	TRIM47	AGE	0.184312	0.00313571
Brain_Cortex	TRIP10	AGE	0.130813	0.0368306
Brain_Cortex	TRIP6	AGE	0.152585	0.0147314
Brain_Cortex	TSEN34	AGE	0.148839	0.0173901
Brain_Cortex	TSPO	AGE	0.173128	0.00557115
Brain_Cortex	TULP3	AGE	0.133209	0.0334858
Brain_Cortex	TUT1	AGE	0.182517	0.00344617
Brain_Cortex	TYMP	AGE	0.132438	0.0345331
Brain_Cortex	UBE2L6	AGE	0.135862	0.0300867
Brain_Cortex	UBTD1	AGE	0.247483	6.47243e-05
Brain_Cortex	UNC93B1	AGE	0.134753	0.0314701
Brain_Cortex	UNG	AGE	0.174544	0.00518945
Brain_Cortex	VASN	AGE	0.178792	0.00418103
Brain_Cortex	VMP1	AGE	-0.151705	0.0153219
Brain_Cortex	VSIG4	AGE	0.22514	0.000289887
Brain_Cortex	VSIR	AGE	0.183397	0.00329062
Brain_Cortex	VWF	AGE	0.174123	0.00530031
Brain_Cortex	ZBTB33	AGE	0.14051	0.0248402
Brain_Cortex	ZC4H2	AGE	-0.155163	0.0131154
Brain_Cortex	ZMAT5	AGE	0.150312	0.0162989
Brain_Cortex	ZNF217	AGE	0.122922	0.0499134
Brain_Cortex	ZNF395	AGE	0.206718	0.000897769
Brain_Frontal_Cortex	AAED1	AGE	0.182177	0.00828983
Brain_Frontal_Cortex	ACAN	AGE	0.140011	0.043182
Brain_Frontal_Cortex	ADPRH	AGE	0.148793	0.0315428
Brain_Frontal_Cortex	AEBP1	AGE	0.160525	0.0202413
Brain_Frontal_Cortex	ANGPT2	AGE	0.13732	0.0474002
Brain_Frontal_Cortex	ANXA2	AGE	0.138662	0.0452551
Brain_Frontal_Cortex	APLNR	AGE	0.217243	0.00157968
Brain_Frontal_Cortex	APOBEC3C	AGE	0.196089	0.00443417
Brain_Frontal_Cortex	APOL2	AGE	0.15038	0.0297537
Brain_Frontal_Cortex	APOL3	AGE	0.137968	0.0463535
Brain_Frontal_Cortex	AQP1	AGE	0.15279	0.0272032
Brain_Frontal_Cortex	ARHGAP9	AGE	0.169023	0.0144247
Brain_Frontal_Cortex	ARPC2	AGE	-0.257574	0.00016648
Brain_Frontal_Cortex	ARSG	AGE	-0.161064	0.0198201
Brain_Frontal_Cortex	ATOH8	AGE	0.220441	0.00133982
Brain_Frontal_Cortex	BRCA1	AGE	0.167684	0.0152304
Brain_Frontal_Cortex	BRI3	AGE	0.171988	0.0127719
Brain_Frontal_Cortex	C10orf105	AGE	0.208507	0.00244843
Brain_Frontal_Cortex	C5orf56	AGE	0.140913	0.0418409
Brain_Frontal_Cortex	CASC15	AGE	-0.180637	0.00886165
Brain_Frontal_Cortex	CCDC69	AGE	0.15917	0.0213358
Brain_Frontal_Cortex	CD74	AGE	0.173459	0.012015
Brain_Frontal_Cortex	CEBPA	AGE	0.162743	0.0185546
Brain_Frontal_Cortex	CFH	AGE	0.166186	0.0161787
Brain_Frontal_Cortex	CFI	AGE	0.1392	0.0444179
Brain_Frontal_Cortex	CHEK1	AGE	0.148176	0.0322624
Brain_Frontal_Cortex	CMTM3	AGE	0.249716	0.000265945
Brain_Frontal_Cortex	COQ2	AGE	-0.153695	0.0262944
Brain_Frontal_Cortex	COTL1	AGE	0.205995	0.0027685
Brain_Frontal_Cortex	DDB2	AGE	0.158172	0.0221745
Brain_Frontal_Cortex	DDX19A	AGE	-0.137554	0.0470193
Brain_Frontal_Cortex	DEGS2	AGE	0.191137	0.00556682
Brain_Frontal_Cortex	DISP1	AGE	0.237502	0.000534963
Brain_Frontal_Cortex	DLGAP1.AS1	AGE	0.138446	0.0455946
Brain_Frontal_Cortex	EDN1	AGE	0.150557	0.0295596
Brain_Frontal_Cortex	EFNB1	AGE	0.137246	0.04752
Brain_Frontal_Cortex	EMILIN2	AGE	0.206855	0.00265487
Brain_Frontal_Cortex	EVI2B	AGE	0.140346	0.0426791
Brain_Frontal_Cortex	FAM107A	AGE	0.144881	0.0363475
Brain_Frontal_Cortex	FAM229A	AGE	0.1784	0.00975514
Brain_Frontal_Cortex	FCGBP	AGE	0.136856	0.0481604
Brain_Frontal_Cortex	FILIP1L	AGE	0.141621	0.0408123
Brain_Frontal_Cortex	FKBP5	AGE	0.161543	0.0194516
Brain_Frontal_Cortex	GALK1	AGE	0.145278	0.0358338
Brain_Frontal_Cortex	GALNT2	AGE	-0.140239	0.0428394
Brain_Frontal_Cortex	GFAP	AGE	0.311813	4.30904e-06
Brain_Frontal_Cortex	GMPR	AGE	0.26821	8.62301e-05
Brain_Frontal_Cortex	GPX7	AGE	0.162495	0.0187371
Brain_Frontal_Cortex	GYPC	AGE	0.1856	0.0071341
Brain_Frontal_Cortex	H2AFX	AGE	0.14588	0.035066
Brain_Frontal_Cortex	HACD4	AGE	0.13759	0.0469611
Brain_Frontal_Cortex	HEBP2	AGE	0.263942	0.000112652
Brain_Frontal_Cortex	HIST1H1C	AGE	0.189054	0.0061159
Brain_Frontal_Cortex	HLA.B	AGE	0.141252	0.0413459
Brain_Frontal_Cortex	HLA.DMA	AGE	0.176669	0.0105001
Brain_Frontal_Cortex	HLA.DMB	AGE	0.16538	0.0167099
Brain_Frontal_Cortex	HLA.DPA1	AGE	0.205352	0.00285638
Brain_Frontal_Cortex	HLA.DPB1	AGE	0.233133	0.000681078
Brain_Frontal_Cortex	HLA.DQB1	AGE	0.158857	0.0215959
Brain_Frontal_Cortex	HLA.DRA	AGE	0.174362	0.0115707
Brain_Frontal_Cortex	HLA.DRB1	AGE	0.215773	0.00170257
Brain_Frontal_Cortex	HLA.DRB5	AGE	0.184449	0.00750571
Brain_Frontal_Cortex	HYAL2	AGE	0.159387	0.0211575
Brain_Frontal_Cortex	ID1	AGE	0.182442	0.00819457
Brain_Frontal_Cortex	ID3	AGE	0.220787	0.00131597
Brain_Frontal_Cortex	IFNGR1	AGE	0.16639	0.0160464
Brain_Frontal_Cortex	IKBKE	AGE	0.157166	0.0230484
Brain_Frontal_Cortex	ITGB4	AGE	0.17203	0.0127495
Brain_Frontal_Cortex	ITPKB	AGE	0.154283	0.0257183
Brain_Frontal_Cortex	KANK1	AGE	0.152318	0.0276869
Brain_Frontal_Cortex	KCTD20	AGE	-0.139386	0.0441321
Brain_Frontal_Cortex	KLF10	AGE	-0.138152	0.0460608
Brain_Frontal_Cortex	KLF2	AGE	0.148332	0.0320797
Brain_Frontal_Cortex	LGALS9	AGE	0.142337	0.039794
Brain_Frontal_Cortex	LINC01354	AGE	0.139442	0.044046
Brain_Frontal_Cortex	LOX	AGE	-0.13788	0.0464953
Brain_Frontal_Cortex	LRP8	AGE	-0.157997	0.0223243
Brain_Frontal_Cortex	LYL1	AGE	0.139866	0.0434016
Brain_Frontal_Cortex	MAOB	AGE	0.16444	0.0173484
Brain_Frontal_Cortex	MAP3K20	AGE	0.146223	0.0346342
Brain_Frontal_Cortex	MCM5	AGE	0.173057	0.0122179
Brain_Frontal_Cortex	MGST2	AGE	0.22574	0.00101462
Brain_Frontal_Cortex	MS4A6A	AGE	0.2827	3.36346e-05
Brain_Frontal_Cortex	MT1F	AGE	0.143099	0.0387347
Brain_Frontal_Cortex	MT1G	AGE	0.148862	0.031463
Brain_Frontal_Cortex	MTHFD1L	AGE	-0.15695	0.0232398
Brain_Frontal_Cortex	MX1	AGE	0.161259	0.0196695
Brain_Frontal_Cortex	NEXN	AGE	0.148242	0.0321853
Brain_Frontal_Cortex	NFKBIE	AGE	-0.141879	0.0404424
Brain_Frontal_Cortex	NINJ1	AGE	0.144676	0.0366157
Brain_Frontal_Cortex	NOTCH4	AGE	0.158566	0.0218398
Brain_Frontal_Cortex	NPC2	AGE	0.174821	0.0113502
Brain_Frontal_Cortex	OAS1	AGE	0.172483	0.0125124
Brain_Frontal_Cortex	OMD	AGE	0.151981	0.0280377
Brain_Frontal_Cortex	OSCAR	AGE	0.196482	0.00435385
Brain_Frontal_Cortex	P2RY14	AGE	0.151108	0.0289621
Brain_Frontal_Cortex	PHF19	AGE	0.148065	0.0323932
Brain_Frontal_Cortex	PRELP	AGE	0.172088	0.0127188
Brain_Frontal_Cortex	PRSS23	AGE	0.218856	0.00145419
Brain_Frontal_Cortex	PSMG2	AGE	0.158003	0.0223194
Brain_Frontal_Cortex	PTBP1	AGE	0.136885	0.0481129
Brain_Frontal_Cortex	PTBP3	AGE	-0.139372	0.0441542
Brain_Frontal_Cortex	PTGDR2	AGE	0.168954	0.0144653
Brain_Frontal_Cortex	RACGAP1	AGE	-0.186001	0.00700864
Brain_Frontal_Cortex	RARRES3	AGE	0.189751	0.00592701
Brain_Frontal_Cortex	RBPMS2	AGE	0.189375	0.00602821
Brain_Frontal_Cortex	RILPL2	AGE	-0.179745	0.00920863
Brain_Frontal_Cortex	ROM1	AGE	0.175865	0.0108628
Brain_Frontal_Cortex	RP1.111D6.3	AGE	0.150526	0.0295935
Brain_Frontal_Cortex	RPS27L	AGE	0.2164	0.00164913
Brain_Frontal_Cortex	RPS6KA1	AGE	0.193088	0.00509265
Brain_Frontal_Cortex	RRAS	AGE	0.174974	0.0112774
Brain_Frontal_Cortex	S100A6	AGE	0.145084	0.0360838
Brain_Frontal_Cortex	SCAMP2	AGE	0.175645	0.0109638
Brain_Frontal_Cortex	SELL	AGE	0.190371	0.00576322
Brain_Frontal_Cortex	SEPHS2	AGE	-0.193699	0.004952
Brain_Frontal_Cortex	SERPINA3	AGE	0.144816	0.036433
Brain_Frontal_Cortex	SHMT1	AGE	0.153868	0.0261241
Brain_Frontal_Cortex	SIGLEC8	AGE	0.147599	0.0329485
Brain_Frontal_Cortex	SLC10A3	AGE	0.19583	0.00448784
Brain_Frontal_Cortex	SLC15A3	AGE	0.149832	0.0303619
Brain_Frontal_Cortex	SLC4A11	AGE	0.144771	0.0364913
Brain_Frontal_Cortex	SOX18	AGE	0.165146	0.0168668
Brain_Frontal_Cortex	ST8SIA4	AGE	-0.18693	0.00672559
Brain_Frontal_Cortex	SYDE1	AGE	0.136335	0.0490271
Brain_Frontal_Cortex	TFRC	AGE	-0.148776	0.0315619
Brain_Frontal_Cortex	TINAGL1	AGE	0.152094	0.0279199
Brain_Frontal_Cortex	TIPIN	AGE	0.277942	4.60844e-05
Brain_Frontal_Cortex	TMEM255B	AGE	0.140916	0.0418356
Brain_Frontal_Cortex	TOB1	AGE	0.157405	0.0228376
Brain_Frontal_Cortex	TREM2	AGE	0.136462	0.0488153
Brain_Frontal_Cortex	UBTD1	AGE	0.207754	0.00254064
Brain_Frontal_Cortex	UFD1L	AGE	0.14128	0.0413041
Brain_Frontal_Cortex	VAMP5	AGE	0.136914	0.0480654
Brain_Frontal_Cortex	VIM	AGE	0.175215	0.0111638
Brain_Frontal_Cortex	WRAP53	AGE	0.149097	0.0311934
Brain_Frontal_Cortex	WTAP	AGE	-0.144082	0.0374024
Brain_Frontal_Cortex	ZMAT5	AGE	0.205882	0.00278375
Brain_Frontal_Cortex	ZNF37BP	AGE	-0.191202	0.00555029
Brain_Hippocampus	A4GALT	AGE	0.176295	0.0132079
Brain_Hippocampus	ABCC4	AGE	0.216418	0.00225418
Brain_Hippocampus	ABHD15	AGE	0.175198	0.0137991
Brain_Hippocampus	ABI3	AGE	0.298825	1.99554e-05
Brain_Hippocampus	ACTA1	AGE	-0.210162	0.00303502
Brain_Hippocampus	ACTG2	AGE	-0.15968	0.0250033
Brain_Hippocampus	ADAM28	AGE	0.240139	0.000676474
Brain_Hippocampus	ADAP2	AGE	0.221181	0.00178746
Brain_Hippocampus	ADCY7	AGE	0.146585	0.0398361
Brain_Hippocampus	ADGRD1	AGE	0.163816	0.0214369
Brain_Hippocampus	ADORA3	AGE	0.310834	8.76379e-06
Brain_Hippocampus	ADPGK	AGE	0.257094	0.000265307
Brain_Hippocampus	ADPRH	AGE	0.242927	0.000582551
Brain_Hippocampus	AEBP1	AGE	0.168291	0.0180824
Brain_Hippocampus	AIF1	AGE	0.232642	0.00100274
Brain_Hippocampus	ALOX5	AGE	0.217274	0.00216291
Brain_Hippocampus	ALOX5AP	AGE	0.223655	0.00158153
Brain_Hippocampus	ANGPT2	AGE	0.16282	0.0222532
Brain_Hippocampus	ANO6	AGE	0.172191	0.0155402
Brain_Hippocampus	ANXA1	AGE	0.157954	0.026636
Brain_Hippocampus	ANXA2	AGE	0.187916	0.00818511
Brain_Hippocampus	AOAH	AGE	0.28301	5.58584e-05
Brain_Hippocampus	APBB1IP	AGE	0.197983	0.00529043
Brain_Hippocampus	APOBEC3C	AGE	0.272292	0.000108446
Brain_Hippocampus	ARHGAP25	AGE	0.199937	0.00484905
Brain_Hippocampus	ARHGAP27	AGE	0.202635	0.0042941
Brain_Hippocampus	ARHGAP30	AGE	0.23981	0.000688458
Brain_Hippocampus	ARHGAP4	AGE	0.277592	7.83848e-05
Brain_Hippocampus	ARHGAP45	AGE	0.165743	0.0199319
Brain_Hippocampus	ARHGAP9	AGE	0.254495	0.000307517
Brain_Hippocampus	ARID3A	AGE	0.14599	0.0406575
Brain_Hippocampus	ARPC1B	AGE	0.248375	0.000432804
Brain_Hippocampus	ASXL1	AGE	0.199563	0.00493102
Brain_Hippocampus	ATOH8	AGE	0.16027	0.0244651
Brain_Hippocampus	ATP8B4	AGE	0.246291	0.00048528
Brain_Hippocampus	B4GALT1	AGE	0.210501	0.00298713
Brain_Hippocampus	BAX	AGE	0.148053	0.037871
Brain_Hippocampus	BGN	AGE	0.16055	0.0242132
Brain_Hippocampus	BIN2	AGE	0.1421	0.046383
Brain_Hippocampus	BLNK	AGE	0.191453	0.00703778
Brain_Hippocampus	BMF	AGE	0.276421	8.42573e-05
Brain_Hippocampus	BTK	AGE	0.247359	0.000457694
Brain_Hippocampus	C10orf105	AGE	0.234375	0.000916542
Brain_Hippocampus	C17orf62	AGE	0.158913	0.0257173
Brain_Hippocampus	C1QA	AGE	0.261988	0.000200057
Brain_Hippocampus	C1QB	AGE	0.268711	0.000134541
Brain_Hippocampus	C1QC	AGE	0.283636	5.36903e-05
Brain_Hippocampus	C1QTNF1	AGE	0.181623	0.0106415
Brain_Hippocampus	C1RL	AGE	0.166473	0.0193855
Brain_Hippocampus	C1S	AGE	0.143697	0.043955
Brain_Hippocampus	C1orf162	AGE	0.296258	2.36821e-05
Brain_Hippocampus	C3	AGE	0.22646	0.00137447
Brain_Hippocampus	C3AR1	AGE	0.336387	1.34517e-06
Brain_Hippocampus	C4A	AGE	0.16695	0.0190359
Brain_Hippocampus	C5AR1	AGE	0.234801	0.000896392
Brain_Hippocampus	CAPG	AGE	0.1666	0.019292
Brain_Hippocampus	CARD11	AGE	0.256748	0.000270595
Brain_Hippocampus	CARD6	AGE	0.190933	0.007197
Brain_Hippocampus	CARD9	AGE	0.271479	0.000113919
Brain_Hippocampus	CASP1	AGE	0.174261	0.0143222
Brain_Hippocampus	CASP8	AGE	0.199981	0.00483963
Brain_Hippocampus	CCDC88B	AGE	0.169092	0.0175324
Brain_Hippocampus	CCNL1	AGE	0.152928	0.0319189
Brain_Hippocampus	CCR1	AGE	0.222236	0.00169681
Brain_Hippocampus	CD14	AGE	0.314879	6.58792e-06
Brain_Hippocampus	CD163	AGE	0.271088	0.000116634
Brain_Hippocampus	CD300A	AGE	0.228559	0.00123604
Brain_Hippocampus	CD37	AGE	0.223381	0.00160324
Brain_Hippocampus	CD4	AGE	0.2387	0.000730263
Brain_Hippocampus	CD53	AGE	0.252654	0.000341117
Brain_Hippocampus	CD58	AGE	0.189972	0.00749967
Brain_Hippocampus	CD68	AGE	0.309156	9.85293e-06
Brain_Hippocampus	CD74	AGE	0.281034	6.32577e-05
Brain_Hippocampus	CD84	AGE	0.342539	8.34815e-07
Brain_Hippocampus	CD86	AGE	0.284929	4.94604e-05
Brain_Hippocampus	CD99	AGE	0.162879	0.0222036
Brain_Hippocampus	CDA	AGE	0.178155	0.0122561
Brain_Hippocampus	CDKN1A	AGE	0.213146	0.00263628
Brain_Hippocampus	CEBPA	AGE	0.245333	0.00051133
Brain_Hippocampus	CFI	AGE	0.179251	0.0117239
Brain_Hippocampus	CH25H	AGE	0.177599	0.0125341
Brain_Hippocampus	CHI3L2	AGE	0.144754	0.042408
Brain_Hippocampus	CIITA	AGE	0.245775	0.000499132
Brain_Hippocampus	CKM	AGE	-0.228319	0.0012512
Brain_Hippocampus	CLDN5	AGE	0.155203	0.0294264
Brain_Hippocampus	CLEC2B	AGE	0.148422	0.0373891
Brain_Hippocampus	CLEC7A	AGE	0.316897	5.70497e-06
Brain_Hippocampus	CLIC1	AGE	0.151817	0.0332006
Brain_Hippocampus	CMKLR1	AGE	0.343538	7.71839e-07
Brain_Hippocampus	CMTM3	AGE	0.264865	0.000169036
Brain_Hippocampus	CMTM6	AGE	0.164917	0.0205651
Brain_Hippocampus	CMTM7	AGE	0.311869	8.15006e-06
Brain_Hippocampus	CNN1	AGE	-0.140241	0.0493471
Brain_Hippocampus	CNPY3	AGE	0.22511	0.00147082
Brain_Hippocampus	COL8A2	AGE	0.227418	0.00130962
Brain_Hippocampus	COLGALT1	AGE	0.225644	0.00143199
Brain_Hippocampus	CPED1	AGE	0.174573	0.0141462
Brain_Hippocampus	CSF1R	AGE	0.285197	4.86228e-05
Brain_Hippocampus	CSF2RA	AGE	0.230451	0.00112233
Brain_Hippocampus	CSF3R	AGE	0.165405	0.0201886
Brain_Hippocampus	CTD.3252C9.4	AGE	0.160725	0.0240573
Brain_Hippocampus	CTSC	AGE	0.232238	0.00102386
Brain_Hippocampus	CTSS	AGE	0.237183	0.000791193
Brain_Hippocampus	CTSZ	AGE	0.147702	0.0383333
Brain_Hippocampus	CX3CR1	AGE	0.199581	0.00492689
Brain_Hippocampus	CXCL16	AGE	0.202125	0.00439443
Brain_Hippocampus	CXCR4	AGE	0.17416	0.0143798
Brain_Hippocampus	CYBA	AGE	0.246516	0.000479348
Brain_Hippocampus	CYBB	AGE	0.297815	2.13503e-05
Brain_Hippocampus	CYFIP1	AGE	0.217684	0.00212043
Brain_Hippocampus	CYTH4	AGE	0.195639	0.00586695
Brain_Hippocampus	DAB2	AGE	0.18635	0.00874374
Brain_Hippocampus	DDB2	AGE	0.225178	0.00146581
Brain_Hippocampus	DEF6	AGE	0.277977	7.65344e-05
Brain_Hippocampus	DENND1C	AGE	0.152052	0.0329259
Brain_Hippocampus	DENND3	AGE	0.162165	0.0228042
Brain_Hippocampus	DES	AGE	-0.228847	0.00121809
Brain_Hippocampus	DHRSX	AGE	0.150021	0.0353642
Brain_Hippocampus	DLGAP1.AS1	AGE	0.166119	0.0196488
Brain_Hippocampus	DLGAP1.AS2	AGE	0.158398	0.026207
Brain_Hippocampus	DOCK11	AGE	0.204361	0.00396984
Brain_Hippocampus	DOCK2	AGE	0.244696	0.000529335
Brain_Hippocampus	DOCK8	AGE	0.176207	0.0132543
Brain_Hippocampus	DOK1	AGE	0.204535	0.0039383
Brain_Hippocampus	DSC2	AGE	0.195589	0.00587991
Brain_Hippocampus	DSE	AGE	0.309487	9.62875e-06
Brain_Hippocampus	EDN1	AGE	0.168018	0.0182728
Brain_Hippocampus	EIF2S3	AGE	0.155481	0.029133
Brain_Hippocampus	ELF4	AGE	0.190534	0.00732139
Brain_Hippocampus	ELOVL7	AGE	0.146157	0.0404257
Brain_Hippocampus	ENG	AGE	0.18389	0.00969025
Brain_Hippocampus	ENTPD1	AGE	0.147473	0.0386377
Brain_Hippocampus	EVA1B	AGE	0.164315	0.0210379
Brain_Hippocampus	EVI2B	AGE	0.245811	0.000498159
Brain_Hippocampus	F13A1	AGE	0.185435	0.0090859
Brain_Hippocampus	FAM105A	AGE	0.26451	0.000172607
Brain_Hippocampus	FAM212A	AGE	0.153347	0.0314467
Brain_Hippocampus	FCER1G	AGE	0.270308	0.000122254
Brain_Hippocampus	FCGBP	AGE	0.253656	0.00032244
Brain_Hippocampus	FCGR1A	AGE	0.267541	0.000144269
Brain_Hippocampus	FCGR2A	AGE	0.268892	0.00013309
Brain_Hippocampus	FCGR3A	AGE	0.22991	0.00115386
Brain_Hippocampus	FCGRT	AGE	0.17862	0.0120278
Brain_Hippocampus	FERMT3	AGE	0.24223	0.000604823
Brain_Hippocampus	FGD2	AGE	0.229216	0.00119539
Brain_Hippocampus	FGD3	AGE	0.142058	0.0464479
Brain_Hippocampus	FGL2	AGE	0.183859	0.00970293
Brain_Hippocampus	FHOD1	AGE	-0.161898	0.0230318
Brain_Hippocampus	FKBP5	AGE	0.146485	0.0399738
Brain_Hippocampus	FMNL3	AGE	0.22463	0.00150651
Brain_Hippocampus	FOLR2	AGE	0.243597	0.00056184
Brain_Hippocampus	FPR1	AGE	0.208038	0.00335126
Brain_Hippocampus	FXYD5	AGE	0.271404	0.00011443
Brain_Hippocampus	FYB	AGE	0.229985	0.0011494
Brain_Hippocampus	GAB3	AGE	0.216111	0.00228771
Brain_Hippocampus	GAL3ST4	AGE	0.1644	0.0209711
Brain_Hippocampus	GBGT1	AGE	0.148105	0.0378029
Brain_Hippocampus	GFAP	AGE	0.153932	0.0307974
Brain_Hippocampus	GGT5	AGE	0.154581	0.0300906
Brain_Hippocampus	GIPC3	AGE	0.150383	0.0349178
Brain_Hippocampus	GLIPR1	AGE	0.239553	0.000697914
Brain_Hippocampus	GMPR	AGE	0.25896	0.00023838
Brain_Hippocampus	GPNMB	AGE	0.292302	3.07373e-05
Brain_Hippocampus	GPR183	AGE	0.248211	0.000436723
Brain_Hippocampus	GPR34	AGE	0.277467	7.89901e-05
Brain_Hippocampus	GPSM3	AGE	0.271206	0.00011581
Brain_Hippocampus	GPX1	AGE	0.261513	0.000205665
Brain_Hippocampus	GRN	AGE	0.199201	0.00501137
Brain_Hippocampus	GYPC	AGE	0.298881	1.98815e-05
Brain_Hippocampus	HAMP	AGE	0.196942	0.00553985
Brain_Hippocampus	HAVCR2	AGE	0.264208	0.000175693
Brain_Hippocampus	HCK	AGE	0.211232	0.0028861
Brain_Hippocampus	HCLS1	AGE	0.282084	5.92194e-05
Brain_Hippocampus	HEBP2	AGE	0.16078	0.0240081
Brain_Hippocampus	HEXB	AGE	0.182298	0.0103498
Brain_Hippocampus	HLA.B	AGE	0.162267	0.0227174
Brain_Hippocampus	HLA.DMA	AGE	0.311088	8.60933e-06
Brain_Hippocampus	HLA.DMB	AGE	0.318133	5.22065e-06
Brain_Hippocampus	HLA.DOA	AGE	0.297887	2.12486e-05
Brain_Hippocampus	HLA.DPA1	AGE	0.286972	4.3409e-05
Brain_Hippocampus	HLA.DPB1	AGE	0.302383	1.56967e-05
Brain_Hippocampus	HLA.DQA1	AGE	0.27386	9.85837e-05
Brain_Hippocampus	HLA.DQB1	AGE	0.223348	0.00160589
Brain_Hippocampus	HLA.DRA	AGE	0.305729	1.24888e-05
Brain_Hippocampus	HLA.DRB1	AGE	0.260821	0.000214089
Brain_Hippocampus	HLA.DRB5	AGE	0.177049	0.0128146
Brain_Hippocampus	HLA.DRB6	AGE	0.247323	0.000458594
Brain_Hippocampus	HLA.E	AGE	0.18192	0.0105122
Brain_Hippocampus	HMOX1	AGE	0.200881	0.00464803
Brain_Hippocampus	ID1	AGE	0.182236	0.0103764
Brain_Hippocampus	ID3	AGE	0.229864	0.00115652
Brain_Hippocampus	IFI16	AGE	0.143213	0.0446799
Brain_Hippocampus	IFI30	AGE	0.174366	0.0142628
Brain_Hippocampus	IFIT1	AGE	-0.154025	0.0306954
Brain_Hippocampus	IFIT2	AGE	-0.151619	0.0334329
Brain_Hippocampus	IFIT3	AGE	-0.196601	0.00562375
Brain_Hippocampus	IGFBP4	AGE	-0.148054	0.0378687
Brain_Hippocampus	IGFLR1	AGE	0.168761	0.017758
Brain_Hippocampus	IGSF6	AGE	0.253491	0.000325438
Brain_Hippocampus	IKZF1	AGE	0.249727	0.000401617
Brain_Hippocampus	IL10RA	AGE	0.308501	1.03125e-05
Brain_Hippocampus	IL13RA1	AGE	0.260425	0.000219057
Brain_Hippocampus	IL16	AGE	0.232686	0.00100045
Brain_Hippocampus	IL17RA	AGE	0.223408	0.00160107
Brain_Hippocampus	IL18	AGE	0.282902	5.62413e-05
Brain_Hippocampus	IL1B	AGE	0.193187	0.00652962
Brain_Hippocampus	IL6R	AGE	0.172933	0.0150938
Brain_Hippocampus	INPP5D	AGE	0.19072	0.00726307
Brain_Hippocampus	IRF5	AGE	0.286969	4.34185e-05
Brain_Hippocampus	IRF8	AGE	0.201357	0.00454949
Brain_Hippocampus	ITGAL	AGE	0.144784	0.042365
Brain_Hippocampus	ITGAM	AGE	0.205315	0.00380007
Brain_Hippocampus	ITGAX	AGE	0.178395	0.0121377
Brain_Hippocampus	ITGB2	AGE	0.281517	6.13696e-05
Brain_Hippocampus	ITGB4	AGE	0.217449	0.00214462
Brain_Hippocampus	ITPRIPL2	AGE	0.158147	0.0264487
Brain_Hippocampus	KCNQ1	AGE	0.225577	0.00143677
Brain_Hippocampus	LAIR1	AGE	0.30651	1.18351e-05
Brain_Hippocampus	LAPTM5	AGE	0.270244	0.000122718
Brain_Hippocampus	LAT2	AGE	0.305143	1.30023e-05
Brain_Hippocampus	LCP1	AGE	0.190708	0.00726678
Brain_Hippocampus	LGALS9	AGE	0.221073	0.001797
Brain_Hippocampus	LHFPL2	AGE	0.290944	3.35842e-05
Brain_Hippocampus	LILRB1	AGE	0.211034	0.00291319
Brain_Hippocampus	LILRB4	AGE	0.246	0.000493043
Brain_Hippocampus	LINC01410	AGE	0.27938	7.01464e-05
Brain_Hippocampus	LOXL3	AGE	0.221639	0.00174764
Brain_Hippocampus	LPAR5	AGE	0.264743	0.000170253
Brain_Hippocampus	LPAR6	AGE	0.147148	0.0390723
Brain_Hippocampus	LPCAT2	AGE	0.17876	0.0119599
Brain_Hippocampus	LPXN	AGE	0.146167	0.0404116
Brain_Hippocampus	LRRK1	AGE	0.182103	0.0104333
Brain_Hippocampus	LSP1	AGE	0.215761	0.00232656
Brain_Hippocampus	LST1	AGE	0.281534	6.1304e-05
Brain_Hippocampus	LTBR	AGE	0.216147	0.00228378
Brain_Hippocampus	LY86	AGE	0.251098	0.000372135
Brain_Hippocampus	LYL1	AGE	0.266186	0.000156352
Brain_Hippocampus	LYVE1	AGE	0.229634	0.00117018
Brain_Hippocampus	MAF	AGE	0.194584	0.00614439
Brain_Hippocampus	MAFB	AGE	0.215232	0.00238648
Brain_Hippocampus	MAN2B1	AGE	0.161374	0.0234855
Brain_Hippocampus	MAP3K14	AGE	0.152034	0.0329467
Brain_Hippocampus	MAP3K8	AGE	0.234311	0.000919594
Brain_Hippocampus	MAP4K1	AGE	0.25554	0.000289842
Brain_Hippocampus	MB	AGE	-0.261985	0.000200097
Brain_Hippocampus	MFNG	AGE	0.23032	0.00112989
Brain_Hippocampus	MGST2	AGE	0.279831	6.81996e-05
Brain_Hippocampus	MMP14	AGE	0.160641	0.0241325
Brain_Hippocampus	MMP2	AGE	0.14241	0.0459034
Brain_Hippocampus	MOB1A	AGE	0.214478	0.00247416
Brain_Hippocampus	MPEG1	AGE	0.206807	0.00354782
Brain_Hippocampus	MRC1	AGE	0.180897	0.0109629
Brain_Hippocampus	MS4A14	AGE	0.26025	0.000221292
Brain_Hippocampus	MS4A4A	AGE	0.328991	2.35514e-06
Brain_Hippocampus	MS4A6A	AGE	0.383732	2.60314e-08
Brain_Hippocampus	MS4A7	AGE	0.337748	1.21151e-06
Brain_Hippocampus	MSR1	AGE	0.303067	1.49836e-05
Brain_Hippocampus	MT1L	AGE	0.146794	0.0395515
Brain_Hippocampus	MTHFD2	AGE	0.177238	0.0127176
Brain_Hippocampus	MYC	AGE	0.144626	0.0425937
Brain_Hippocampus	MYH7	AGE	-0.204077	0.00402158
Brain_Hippocampus	MYO1F	AGE	0.236819	0.000806517
Brain_Hippocampus	MYO7A	AGE	0.22821	0.00125814
Brain_Hippocampus	NAGA	AGE	0.240362	0.00066847
Brain_Hippocampus	NAPSB	AGE	0.180451	0.0111647
Brain_Hippocampus	NCF2	AGE	0.154887	0.0297624
Brain_Hippocampus	NCF4	AGE	0.217535	0.00213579
Brain_Hippocampus	NCKAP1L	AGE	0.249097	0.000415881
Brain_Hippocampus	NFATC2	AGE	0.179834	0.0114495
Brain_Hippocampus	NFKBID	AGE	0.183124	0.0100031
Brain_Hippocampus	NFKBIZ	AGE	0.145159	0.0418281
Brain_Hippocampus	NINJ1	AGE	0.176213	0.0132516
Brain_Hippocampus	NLRP3	AGE	0.242247	0.000604269
Brain_Hippocampus	NRROS	AGE	0.292779	2.97906e-05
Brain_Hippocampus	NUP98	AGE	0.160739	0.0240444
Brain_Hippocampus	OLR1	AGE	0.248663	0.000425964
Brain_Hippocampus	OSCAR	AGE	0.166709	0.0192119
Brain_Hippocampus	P2RX4	AGE	0.151514	0.0335577
Brain_Hippocampus	P2RY12	AGE	0.165852	0.0198496
Brain_Hippocampus	P2RY13	AGE	0.183321	0.00992159
Brain_Hippocampus	P3H2	AGE	0.192478	0.00673343
Brain_Hippocampus	PALD1	AGE	0.234825	0.000895278
Brain_Hippocampus	PARVG	AGE	0.293281	2.88263e-05
Brain_Hippocampus	PCED1B	AGE	0.271111	0.000116472
Brain_Hippocampus	PGM2	AGE	0.169476	0.017274
Brain_Hippocampus	PIK3AP1	AGE	0.211571	0.00284034
Brain_Hippocampus	PIK3R5	AGE	0.280414	6.57621e-05
Brain_Hippocampus	PIM1	AGE	0.233422	0.000963059
Brain_Hippocampus	PLCB2	AGE	0.21124	0.00288506
Brain_Hippocampus	PLCG2	AGE	0.181285	0.0107902
Brain_Hippocampus	PLD4	AGE	0.229238	0.00119404
Brain_Hippocampus	PLEK	AGE	0.218927	0.00199609
Brain_Hippocampus	PLK3	AGE	0.18795	0.00817331
Brain_Hippocampus	PLPP5	AGE	0.142348	0.0459979
Brain_Hippocampus	PLXNB2	AGE	0.158609	0.0260061
Brain_Hippocampus	PPP1R18	AGE	0.149248	0.0363307
Brain_Hippocampus	PRAM1	AGE	0.234624	0.000904708
Brain_Hippocampus	PRICKLE3	AGE	0.140742	0.0485333
Brain_Hippocampus	PRMT6	AGE	-0.153439	0.0313439
Brain_Hippocampus	PROCA1	AGE	0.142067	0.0464334
Brain_Hippocampus	PRSS23	AGE	0.240867	0.000650676
Brain_Hippocampus	PTAFR	AGE	0.26972	0.000126648
Brain_Hippocampus	PTBP1	AGE	0.2174	0.00214975
Brain_Hippocampus	PTGS1	AGE	0.233501	0.000959112
Brain_Hippocampus	PTPN6	AGE	0.275361	8.99323e-05
Brain_Hippocampus	PTPRC	AGE	0.211378	0.00286636
Brain_Hippocampus	PXDC1	AGE	0.160147	0.0245761
Brain_Hippocampus	PYCARD	AGE	0.239814	0.000688302
Brain_Hippocampus	PYGL	AGE	0.204002	0.00403535
Brain_Hippocampus	RAB20	AGE	0.163001	0.0221026
Brain_Hippocampus	RAB27A	AGE	0.16541	0.0201847
Brain_Hippocampus	RAB32	AGE	0.190263	0.00740681
Brain_Hippocampus	RAB3IL1	AGE	0.182384	0.0103132
Brain_Hippocampus	RAC2	AGE	0.140368	0.0491398
Brain_Hippocampus	RASAL3	AGE	0.203316	0.00416348
Brain_Hippocampus	RASSF1	AGE	0.183908	0.00968305
Brain_Hippocampus	RBM38	AGE	0.154013	0.0307085
Brain_Hippocampus	RBM47	AGE	0.190629	0.00729151
Brain_Hippocampus	RBPMS	AGE	0.160583	0.0241835
Brain_Hippocampus	RCN3	AGE	0.202809	0.0042604
Brain_Hippocampus	RCSD1	AGE	0.199937	0.00484905
Brain_Hippocampus	REEP4	AGE	0.240516	0.000663022
Brain_Hippocampus	RELT	AGE	0.163654	0.0215684
Brain_Hippocampus	RGS1	AGE	0.193415	0.00646547
Brain_Hippocampus	RGS10	AGE	0.169932	0.0169718
Brain_Hippocampus	RGS19	AGE	0.223659	0.0015812
Brain_Hippocampus	RHBDF2	AGE	0.270047	0.000124185
Brain_Hippocampus	RIN3	AGE	0.16357	0.0216361
Brain_Hippocampus	RNASE6	AGE	0.275743	8.78456e-05
Brain_Hippocampus	RNASET2	AGE	0.256215	0.000278941
Brain_Hippocampus	RNF135	AGE	0.221765	0.00173674
Brain_Hippocampus	RNF149	AGE	0.217595	0.00212955
Brain_Hippocampus	RNF19A	AGE	0.210859	0.00293734
Brain_Hippocampus	RP11.420L9.5	AGE	0.173118	0.0149843
Brain_Hippocampus	RP6.159A1.4	AGE	0.222634	0.00166375
Brain_Hippocampus	RPGR	AGE	0.164603	0.0208107
Brain_Hippocampus	RPS6KA1	AGE	0.211895	0.00279727
Brain_Hippocampus	RUBCNL	AGE	0.184529	0.0094362
Brain_Hippocampus	RUNX1	AGE	0.20111	0.00460037
Brain_Hippocampus	RUNX2	AGE	0.157283	0.027295
Brain_Hippocampus	RUNX3	AGE	0.183107	0.0100098
Brain_Hippocampus	S100A11	AGE	0.180545	0.0111221
Brain_Hippocampus	S100A4	AGE	0.18665	0.00863421
Brain_Hippocampus	S1PR3	AGE	0.202825	0.00425727
Brain_Hippocampus	SASH3	AGE	0.273484	0.000100867
Brain_Hippocampus	SCIN	AGE	0.297563	2.17126e-05
Brain_Hippocampus	SELL	AGE	0.144117	0.0433348
Brain_Hippocampus	SELPLG	AGE	0.268764	0.00013411
Brain_Hippocampus	SERPINA1	AGE	0.195196	0.005982
Brain_Hippocampus	SERPINA3	AGE	0.161904	0.0230267
Brain_Hippocampus	SERPINB9	AGE	0.144732	0.0424399
Brain_Hippocampus	SERPINE1	AGE	0.14501	0.042041
Brain_Hippocampus	SH2B3	AGE	0.150001	0.0353884
Brain_Hippocampus	SH3TC1	AGE	0.194968	0.00604207
Brain_Hippocampus	SIGLEC10	AGE	0.25493	0.000300038
Brain_Hippocampus	SIGLEC8	AGE	0.308817	1.00886e-05
Brain_Hippocampus	SIPA1	AGE	0.203587	0.00411233
Brain_Hippocampus	SIRPB2	AGE	0.258937	0.000238695
Brain_Hippocampus	SLC10A3	AGE	0.188793	0.00788612
Brain_Hippocampus	SLC11A1	AGE	0.206035	0.00367646
Brain_Hippocampus	SLC16A4	AGE	0.150508	0.0347659
Brain_Hippocampus	SLC17A9	AGE	0.258782	0.000240833
Brain_Hippocampus	SLC1A5	AGE	0.276659	8.30324e-05
Brain_Hippocampus	SLC25A37	AGE	0.194621	0.00613457
Brain_Hippocampus	SLC26A2	AGE	0.16137	0.0234884
Brain_Hippocampus	SLC2A5	AGE	0.261933	0.000200703
Brain_Hippocampus	SLC37A2	AGE	0.282438	5.79125e-05
Brain_Hippocampus	SLC43A3	AGE	0.168288	0.0180842
Brain_Hippocampus	SLC52A3	AGE	0.169684	0.0171356
Brain_Hippocampus	SLC7A7	AGE	0.207357	0.00345883
Brain_Hippocampus	SLC8B1	AGE	0.146653	0.039743
Brain_Hippocampus	SLCO2B1	AGE	0.213413	0.00260298
Brain_Hippocampus	SLFN11	AGE	0.166912	0.0190638
Brain_Hippocampus	SOAT1	AGE	0.254789	0.000302449
Brain_Hippocampus	SOCS6	AGE	0.183101	0.0100122
Brain_Hippocampus	SPAAR	AGE	0.146294	0.0402362
Brain_Hippocampus	SPI1	AGE	0.22734	0.00131476
Brain_Hippocampus	SQRDL	AGE	0.165583	0.0200534
Brain_Hippocampus	SRGN	AGE	0.142009	0.0465235
Brain_Hippocampus	ST6GAL1	AGE	0.228842	0.00121841
Brain_Hippocampus	STAB1	AGE	0.212381	0.00273367
Brain_Hippocampus	STAT5A	AGE	0.182573	0.0102331
Brain_Hippocampus	STAT6	AGE	0.149088	0.0365339
Brain_Hippocampus	STEAP3	AGE	0.261912	0.000200942
Brain_Hippocampus	STK10	AGE	0.147433	0.0386899
Brain_Hippocampus	SUSD3	AGE	0.265733	0.000160591
Brain_Hippocampus	SUSD6	AGE	0.209438	0.00313963
Brain_Hippocampus	SYK	AGE	0.277751	7.76159e-05
Brain_Hippocampus	TAL1	AGE	0.254345	0.000310132
Brain_Hippocampus	TBXAS1	AGE	0.321226	4.17443e-06
Brain_Hippocampus	TCIRG1	AGE	0.166419	0.0194258
Brain_Hippocampus	TFEC	AGE	0.274544	9.45459e-05
Brain_Hippocampus	TGFB1	AGE	0.216146	0.00228397
Brain_Hippocampus	TGFBI	AGE	0.142078	0.0464175
Brain_Hippocampus	TGFBR1	AGE	0.262328	0.000196134
Brain_Hippocampus	TGIF1	AGE	0.172237	0.0155122
Brain_Hippocampus	TLR2	AGE	0.284045	5.23173e-05
Brain_Hippocampus	TLR3	AGE	0.160047	0.0246674
Brain_Hippocampus	TLR5	AGE	0.271962	0.000110633
Brain_Hippocampus	TM9SF1	AGE	0.155429	0.0291885
Brain_Hippocampus	TMC8	AGE	0.232453	0.00101258
Brain_Hippocampus	TMEM109	AGE	0.214047	0.00252559
Brain_Hippocampus	TMEM119	AGE	0.268305	0.00013784
Brain_Hippocampus	TMEM173	AGE	0.203204	0.00418464
Brain_Hippocampus	TMEM35B	AGE	0.170571	0.0165559
Brain_Hippocampus	TMEM86A	AGE	0.1784	0.0121352
Brain_Hippocampus	TMIGD3	AGE	0.177241	0.0127159
Brain_Hippocampus	TNFAIP8	AGE	0.184717	0.00936247
Brain_Hippocampus	TNFRSF10B	AGE	0.16611	0.0196558
Brain_Hippocampus	TNFRSF1A	AGE	0.152221	0.0327291
Brain_Hippocampus	TNFRSF1B	AGE	0.230033	0.0011466
Brain_Hippocampus	TNFSF13B	AGE	0.178015	0.0123258
Brain_Hippocampus	TOB1	AGE	0.192742	0.00665693
Brain_Hippocampus	TOR4A	AGE	0.217521	0.0021372
Brain_Hippocampus	TP53I13	AGE	0.168674	0.0178176
Brain_Hippocampus	TREM2	AGE	0.328456	2.45109e-06
Brain_Hippocampus	TRIM38	AGE	0.212472	0.002722
Brain_Hippocampus	TYROBP	AGE	0.284212	5.17662e-05
Brain_Hippocampus	UCP2	AGE	0.240293	0.000670935
Brain_Hippocampus	UNC93B1	AGE	0.182231	0.0103786
Brain_Hippocampus	VAMP8	AGE	0.220043	0.00189021
Brain_Hippocampus	VASP	AGE	0.16434	0.0210183
Brain_Hippocampus	VAV1	AGE	0.210572	0.00297711
Brain_Hippocampus	VENTX	AGE	0.442439	7.54028e-11
Brain_Hippocampus	VSIG4	AGE	0.326894	2.7531e-06
Brain_Hippocampus	WAS	AGE	0.262587	0.000193184
Brain_Hippocampus	WDFY4	AGE	0.217872	0.00210116
Brain_Hippocampus	WRAP53	AGE	0.140491	0.0489402
Brain_Hippocampus	YTHDF1	AGE	0.160212	0.0245175
Brain_Hippocampus	ZFHX3	AGE	0.23305	0.000981764
Brain_Hippocampus	ZFP36L1	AGE	0.189783	0.00756023
Brain_Hippocampus	ZFP36L2	AGE	0.170776	0.0164242
Brain_Hippocampus	ZMYND15	AGE	0.175535	0.0136153
Brain_Hypothalamus	ABHD15	AGE	0.265936	0.000130607
Brain_Hypothalamus	ABI3	AGE	0.240038	0.000579876
Brain_Hypothalamus	ACER2	AGE	-0.156773	0.0258718
Brain_Hypothalamus	ACKR1	AGE	0.1411	0.0451781
Brain_Hypothalamus	ADAM28	AGE	0.233743	0.000813984
Brain_Hypothalamus	ADORA3	AGE	0.308487	7.94579e-06
Brain_Hypothalamus	AFAP1L1	AGE	-0.186252	0.0079549
Brain_Hypothalamus	AIF1	AGE	0.19871	0.00458251
Brain_Hypothalamus	ALOX5	AGE	0.234354	0.000787931
Brain_Hypothalamus	ALOX5AP	AGE	0.272889	8.52116e-05
Brain_Hypothalamus	ANXA2	AGE	0.146371	0.0376525
Brain_Hypothalamus	AOAH	AGE	0.24203	0.000519901
Brain_Hypothalamus	AP001372.2	AGE	-0.144683	0.0399382
Brain_Hypothalamus	APBB1IP	AGE	0.171105	0.0149021
Brain_Hypothalamus	APOBEC3C	AGE	0.180598	0.0101104
Brain_Hypothalamus	APOBEC3G	AGE	0.138936	0.0486123
Brain_Hypothalamus	APOC2	AGE	0.15246	0.0303037
Brain_Hypothalamus	ARC	AGE	0.151816	0.0310179
Brain_Hypothalamus	ARHGAP25	AGE	0.183964	0.00877228
Brain_Hypothalamus	ARHGAP30	AGE	0.205085	0.00341251
Brain_Hypothalamus	ARHGAP4	AGE	0.211568	0.00250633
Brain_Hypothalamus	ARHGAP45	AGE	0.225885	0.00122762
Brain_Hypothalamus	ARHGAP9	AGE	0.208371	0.00292171
Brain_Hypothalamus	ARHGDIB	AGE	0.186558	0.00785103
Brain_Hypothalamus	ARHGEF15	AGE	-0.156139	0.0264857
Brain_Hypothalamus	ARPC1B	AGE	0.229468	0.00101958
Brain_Hypothalamus	ARSG	AGE	-0.158065	0.0246579
Brain_Hypothalamus	ATF5	AGE	0.166662	0.0177584
Brain_Hypothalamus	ATOH8	AGE	0.169698	0.01576
Brain_Hypothalamus	ATP6V0E1	AGE	0.235777	0.000730205
Brain_Hypothalamus	ATP8B4	AGE	0.248228	0.000368035
Brain_Hypothalamus	ATRAID	AGE	0.209063	0.00282679
Brain_Hypothalamus	B4GALT1	AGE	0.140681	0.0458266
Brain_Hypothalamus	BAX	AGE	0.16408	0.0196284
Brain_Hypothalamus	BIN2	AGE	0.173253	0.0136712
Brain_Hypothalamus	BLNK	AGE	0.1538	0.0288618
Brain_Hypothalamus	BMF	AGE	0.138438	0.0494339
Brain_Hypothalamus	BTG1	AGE	0.143425	0.0417155
Brain_Hypothalamus	BTK	AGE	0.211628	0.0024991
Brain_Hypothalamus	C1QA	AGE	0.233922	0.000806284
Brain_Hypothalamus	C1QB	AGE	0.236169	0.000715016
Brain_Hypothalamus	C1QC	AGE	0.23662	0.000697898
Brain_Hypothalamus	C1orf162	AGE	0.332948	1.28823e-06
Brain_Hypothalamus	C3	AGE	0.196221	0.00512958
Brain_Hypothalamus	C3AR1	AGE	0.27476	7.58082e-05
Brain_Hypothalamus	C5AR1	AGE	0.19792	0.0047503
Brain_Hypothalamus	CA4	AGE	-0.140712	0.0457781
Brain_Hypothalamus	CAPG	AGE	0.203125	0.0037397
Brain_Hypothalamus	CARD10	AGE	-0.218967	0.00174282
Brain_Hypothalamus	CARD11	AGE	0.18222	0.00944445
Brain_Hypothalamus	CARD6	AGE	0.142676	0.0428057
Brain_Hypothalamus	CARD9	AGE	0.180888	0.00998827
Brain_Hypothalamus	CASC15	AGE	-0.179608	0.0105368
Brain_Hypothalamus	CASP1	AGE	0.165427	0.0186324
Brain_Hypothalamus	CASP6	AGE	0.208096	0.00296011
Brain_Hypothalamus	CASP8	AGE	0.150999	0.0319447
Brain_Hypothalamus	CD14	AGE	0.254942	0.000250631
Brain_Hypothalamus	CD163	AGE	0.214138	0.00221221
Brain_Hypothalamus	CD300A	AGE	0.185122	0.00834988
Brain_Hypothalamus	CD37	AGE	0.204137	0.00356747
Brain_Hypothalamus	CD4	AGE	0.208702	0.00287586
Brain_Hypothalamus	CD53	AGE	0.191345	0.00637386
Brain_Hypothalamus	CD63	AGE	0.200307	0.00425984
Brain_Hypothalamus	CD68	AGE	0.238696	0.000623839
Brain_Hypothalamus	CD74	AGE	0.301773	1.27372e-05
Brain_Hypothalamus	CD84	AGE	0.206316	0.00322049
Brain_Hypothalamus	CD86	AGE	0.257892	0.000210999
Brain_Hypothalamus	CDKN1A	AGE	0.151091	0.0318395
Brain_Hypothalamus	CEBPA	AGE	0.157172	0.0254916
Brain_Hypothalamus	CEBPB	AGE	0.230826	0.000949609
Brain_Hypothalamus	CEBPD	AGE	0.177359	0.0115645
Brain_Hypothalamus	CHI3L1	AGE	0.157416	0.0252612
Brain_Hypothalamus	CIITA	AGE	0.168515	0.0165142
Brain_Hypothalamus	CLEC2B	AGE	0.146928	0.0369222
Brain_Hypothalamus	CLEC7A	AGE	0.266804	0.000123899
Brain_Hypothalamus	CLIC1	AGE	0.143835	0.0411286
Brain_Hypothalamus	CMKLR1	AGE	0.222064	0.0014917
Brain_Hypothalamus	CMPK2	AGE	-0.149757	0.0334
Brain_Hypothalamus	CMTM3	AGE	0.233439	0.000827235
Brain_Hypothalamus	CMTM7	AGE	0.24589	0.0004197
Brain_Hypothalamus	CNPY3	AGE	0.249292	0.000346531
Brain_Hypothalamus	COBLL1	AGE	-0.154799	0.0278258
Brain_Hypothalamus	COL27A1	AGE	-0.144264	0.040523
Brain_Hypothalamus	COL8A2	AGE	0.161646	0.021545
Brain_Hypothalamus	COTL1	AGE	0.242686	0.000501449
Brain_Hypothalamus	CREM	AGE	0.15481	0.0278144
Brain_Hypothalamus	CSF1R	AGE	0.189104	0.00703148
Brain_Hypothalamus	CSF2RA	AGE	0.234222	0.000793477
Brain_Hypothalamus	CSF3R	AGE	0.191215	0.00641045
Brain_Hypothalamus	CTSB	AGE	0.143245	0.0419757
Brain_Hypothalamus	CTSS	AGE	0.238412	0.000633496
Brain_Hypothalamus	CWC25	AGE	0.21333	0.00230113
Brain_Hypothalamus	CX3CR1	AGE	0.146565	0.0373972
Brain_Hypothalamus	CXCL16	AGE	0.226143	0.0012114
Brain_Hypothalamus	CXCR4	AGE	0.209807	0.0027279
Brain_Hypothalamus	CYBA	AGE	0.253371	0.000274472
Brain_Hypothalamus	CYBB	AGE	0.240459	0.000566709
Brain_Hypothalamus	CYTH3	AGE	-0.214718	0.00215024
Brain_Hypothalamus	DAP3	AGE	0.221859	0.00150724
Brain_Hypothalamus	DEF6	AGE	0.236471	0.000703491
Brain_Hypothalamus	DENND1C	AGE	0.182278	0.0094216
Brain_Hypothalamus	DENND3	AGE	0.178536	0.0110161
Brain_Hypothalamus	DHRSX	AGE	0.183016	0.00913242
Brain_Hypothalamus	DHX58	AGE	0.193379	0.00582542
Brain_Hypothalamus	DOCK11	AGE	0.153779	0.0288845
Brain_Hypothalamus	DOCK2	AGE	0.226043	0.00121768
Brain_Hypothalamus	DOCK8	AGE	0.156357	0.0262732
Brain_Hypothalamus	DOK1	AGE	0.155353	0.0272653
Brain_Hypothalamus	DOK3	AGE	0.231685	0.000907641
Brain_Hypothalamus	DSE	AGE	0.160227	0.0227348
Brain_Hypothalamus	DSP	AGE	-0.164694	0.0191688
Brain_Hypothalamus	DTX2	AGE	0.170897	0.0150264
Brain_Hypothalamus	DYNLT1	AGE	0.157445	0.0252335
Brain_Hypothalamus	ECI2	AGE	0.143434	0.0417028
Brain_Hypothalamus	EDNRA	AGE	-0.160629	0.0223926
Brain_Hypothalamus	EIF4A1	AGE	0.179489	0.0105891
Brain_Hypothalamus	EIF4A3	AGE	0.152951	0.0297689
Brain_Hypothalamus	EIF4EBP1	AGE	0.150476	0.0325507
Brain_Hypothalamus	ELF4	AGE	0.144904	0.0396314
Brain_Hypothalamus	ELL	AGE	0.176767	0.0118498
Brain_Hypothalamus	EVA1C	AGE	0.164642	0.0192072
Brain_Hypothalamus	EVI2B	AGE	0.183729	0.00886044
Brain_Hypothalamus	FAM212A	AGE	0.266208	0.000128465
Brain_Hypothalamus	FCER1G	AGE	0.29181	2.51183e-05
Brain_Hypothalamus	FCGBP	AGE	0.191937	0.00620964
Brain_Hypothalamus	FCGR1A	AGE	0.212872	0.00235286
Brain_Hypothalamus	FCGR2A	AGE	0.263565	0.000150683
Brain_Hypothalamus	FCGR3A	AGE	0.224353	0.00132787
Brain_Hypothalamus	FERMT3	AGE	0.235705	0.000733052
Brain_Hypothalamus	FGD2	AGE	0.182606	0.00929213
Brain_Hypothalamus	FGL2	AGE	0.155636	0.0269824
Brain_Hypothalamus	FKBP5	AGE	0.178988	0.0108118
Brain_Hypothalamus	FN1	AGE	-0.16905	0.0161691
Brain_Hypothalamus	FOSL1	AGE	0.163912	0.0197554
Brain_Hypothalamus	FOXQ1	AGE	-0.155624	0.0269943
Brain_Hypothalamus	FPR1	AGE	0.19515	0.00538259
Brain_Hypothalamus	FXYD5	AGE	0.263984	0.000146932
Brain_Hypothalamus	FYB	AGE	0.243458	0.000480497
Brain_Hypothalamus	FZD4	AGE	-0.156412	0.0262198
Brain_Hypothalamus	GADD45B	AGE	0.154184	0.02846
Brain_Hypothalamus	GADD45G	AGE	0.167819	0.0169722
Brain_Hypothalamus	GLA	AGE	0.141705	0.0442541
Brain_Hypothalamus	GMFG	AGE	0.159469	0.0233934
Brain_Hypothalamus	GMIP	AGE	0.155244	0.0273752
Brain_Hypothalamus	GNLY	AGE	0.153761	0.0289039
Brain_Hypothalamus	GPCPD1	AGE	-0.177995	0.0112653
Brain_Hypothalamus	GPR183	AGE	0.253904	0.000266149
Brain_Hypothalamus	GPR34	AGE	0.231377	0.000922521
Brain_Hypothalamus	GPR85	AGE	-0.194629	0.00550961
Brain_Hypothalamus	GPSM3	AGE	0.24478	0.000446502
Brain_Hypothalamus	GPX1	AGE	0.316874	4.33503e-06
Brain_Hypothalamus	GRN	AGE	0.23541	0.000744736
Brain_Hypothalamus	GYPC	AGE	0.242635	0.000502863
Brain_Hypothalamus	HAMP	AGE	0.192698	0.00600406
Brain_Hypothalamus	HAVCR2	AGE	0.219956	0.00165877
Brain_Hypothalamus	HCK	AGE	0.212891	0.00235077
Brain_Hypothalamus	HCLS1	AGE	0.27835	6.04333e-05
Brain_Hypothalamus	HEBP2	AGE	0.226742	0.00117461
Brain_Hypothalamus	HIST1H1C	AGE	0.252945	0.000281288
Brain_Hypothalamus	HLA.A	AGE	0.148249	0.0352406
Brain_Hypothalamus	HLA.B	AGE	0.142004	0.0438047
Brain_Hypothalamus	HLA.DMA	AGE	0.319908	3.46594e-06
Brain_Hypothalamus	HLA.DMB	AGE	0.290465	2.74757e-05
Brain_Hypothalamus	HLA.DOA	AGE	0.275918	7.04893e-05
Brain_Hypothalamus	HLA.DPA1	AGE	0.303823	1.10415e-05
Brain_Hypothalamus	HLA.DPB1	AGE	0.338203	8.53282e-07
Brain_Hypothalamus	HLA.DQA1	AGE	0.338094	8.60636e-07
Brain_Hypothalamus	HLA.DQB1	AGE	0.24984	0.000335918
Brain_Hypothalamus	HLA.DRA	AGE	0.320528	3.31007e-06
Brain_Hypothalamus	HLA.DRB1	AGE	0.302027	1.25148e-05
Brain_Hypothalamus	HLA.DRB5	AGE	0.25887	0.000199215
Brain_Hypothalamus	HLA.DRB6	AGE	0.217688	0.00185742
Brain_Hypothalamus	HLA.H	AGE	0.210785	0.00260282
Brain_Hypothalamus	HMOX1	AGE	0.191508	0.00632832
Brain_Hypothalamus	HSD3B7	AGE	0.144747	0.0398486
Brain_Hypothalamus	IFI30	AGE	0.231321	0.000925237
Brain_Hypothalamus	IFNGR1	AGE	0.180393	0.0101971
Brain_Hypothalamus	IFNGR2	AGE	0.169951	0.0156027
Brain_Hypothalamus	IGSF6	AGE	0.196047	0.00516991
Brain_Hypothalamus	IKBIP	AGE	0.151618	0.0312411
Brain_Hypothalamus	IKBKE	AGE	0.143836	0.0411275
Brain_Hypothalamus	IKZF1	AGE	0.197953	0.00474308
Brain_Hypothalamus	IL10RA	AGE	0.217126	0.00190985
Brain_Hypothalamus	IL10RB	AGE	0.210922	0.00258568
Brain_Hypothalamus	IL13RA1	AGE	0.168021	0.0168382
Brain_Hypothalamus	IL16	AGE	0.183654	0.00888869
Brain_Hypothalamus	IL17RA	AGE	0.142536	0.0430126
Brain_Hypothalamus	IL18	AGE	0.259905	0.000187401
Brain_Hypothalamus	IL18R1	AGE	0.159816	0.0230905
Brain_Hypothalamus	IL1B	AGE	0.138225	0.0497884
Brain_Hypothalamus	ILF2	AGE	0.164601	0.019238
Brain_Hypothalamus	INTS10	AGE	0.142782	0.0426498
Brain_Hypothalamus	IRF5	AGE	0.167781	0.0169972
Brain_Hypothalamus	ISG20	AGE	0.213953	0.00223221
Brain_Hypothalamus	ITGAM	AGE	0.189171	0.00701098
Brain_Hypothalamus	ITGAX	AGE	0.164799	0.0190915
Brain_Hypothalamus	ITGB2	AGE	0.231606	0.000911465
Brain_Hypothalamus	KCNK6	AGE	0.153882	0.0287762
Brain_Hypothalamus	KCNQ1	AGE	0.227445	0.00113266
Brain_Hypothalamus	KCTD20	AGE	-0.175647	0.0124058
Brain_Hypothalamus	KIAA1462	AGE	-0.219472	0.00169947
Brain_Hypothalamus	LAIR1	AGE	0.258811	0.0001999
Brain_Hypothalamus	LAMA3	AGE	-0.190725	0.00654997
Brain_Hypothalamus	LAPTM5	AGE	0.24848	0.000362832
Brain_Hypothalamus	LAT2	AGE	0.216912	0.00193016
Brain_Hypothalamus	LCP1	AGE	0.191289	0.00638955
Brain_Hypothalamus	LGALS9	AGE	0.179867	0.0104237
Brain_Hypothalamus	LHFPL2	AGE	0.151741	0.0311029
Brain_Hypothalamus	LILRB1	AGE	0.19035	0.00665859
Brain_Hypothalamus	LILRB4	AGE	0.212635	0.00238018
Brain_Hypothalamus	LINC01094	AGE	0.174011	0.0132588
Brain_Hypothalamus	LINC01410	AGE	0.14019	0.0465961
Brain_Hypothalamus	LOXL3	AGE	0.172625	0.0140218
Brain_Hypothalamus	LPAR5	AGE	0.165074	0.0188893
Brain_Hypothalamus	LPCAT2	AGE	0.157911	0.0248
Brain_Hypothalamus	LPXN	AGE	0.250764	0.000318709
Brain_Hypothalamus	LRRC42	AGE	0.138717	0.0489724
Brain_Hypothalamus	LSP1	AGE	0.298967	1.54616e-05
Brain_Hypothalamus	LST1	AGE	0.273451	8.22767e-05
Brain_Hypothalamus	LTBP1	AGE	-0.197432	0.00485649
Brain_Hypothalamus	LTBR	AGE	0.190244	0.00668962
Brain_Hypothalamus	LY86	AGE	0.221972	0.00149869
Brain_Hypothalamus	LYL1	AGE	0.14317	0.0420843
Brain_Hypothalamus	MAFB	AGE	0.177813	0.0113502
Brain_Hypothalamus	MAN2B1	AGE	0.237185	0.000676953
Brain_Hypothalamus	MFHAS1	AGE	-0.155785	0.0268344
Brain_Hypothalamus	MGST2	AGE	0.179905	0.010407
Brain_Hypothalamus	MIDN	AGE	0.139793	0.0472271
Brain_Hypothalamus	MKNK1	AGE	0.164041	0.0196574
Brain_Hypothalamus	MPEG1	AGE	0.169123	0.0161223
Brain_Hypothalamus	MRC1	AGE	0.14858	0.0348292
Brain_Hypothalamus	MS4A14	AGE	0.171241	0.0148212
Brain_Hypothalamus	MS4A4A	AGE	0.279544	5.60078e-05
Brain_Hypothalamus	MS4A6A	AGE	0.286545	3.55995e-05
Brain_Hypothalamus	MS4A7	AGE	0.280243	5.35598e-05
Brain_Hypothalamus	MSR1	AGE	0.268568	0.00011126
Brain_Hypothalamus	MT1E	AGE	0.145523	0.0387865
Brain_Hypothalamus	MT2A	AGE	0.147873	0.0357124
Brain_Hypothalamus	MTHFD2	AGE	0.139826	0.0471749
Brain_Hypothalamus	MYO1F	AGE	0.185316	0.00828065
Brain_Hypothalamus	NABP1	AGE	0.162734	0.020669
Brain_Hypothalamus	NAGA	AGE	0.242641	0.000502708
Brain_Hypothalamus	NAPSB	AGE	0.164086	0.0196236
Brain_Hypothalamus	NCF4	AGE	0.199265	0.00446803
Brain_Hypothalamus	NCKAP1L	AGE	0.198106	0.00471036
Brain_Hypothalamus	NFKBID	AGE	0.187225	0.0076285
Brain_Hypothalamus	NIFK	AGE	0.139763	0.0472756
Brain_Hypothalamus	NLRP3	AGE	0.259121	0.000196286
Brain_Hypothalamus	NPC2	AGE	0.228928	0.00104871
Brain_Hypothalamus	NRROS	AGE	0.145215	0.0392054
Brain_Hypothalamus	NUPR1	AGE	0.187223	0.00762902
Brain_Hypothalamus	NXT1	AGE	0.230756	0.000953116
Brain_Hypothalamus	OSCAR	AGE	0.17352	0.013525
Brain_Hypothalamus	P2RX4	AGE	0.227109	0.00115256
Brain_Hypothalamus	PABPC4	AGE	0.194794	0.00546906
Brain_Hypothalamus	PARVG	AGE	0.233019	0.000845857
Brain_Hypothalamus	PCED1B	AGE	0.179419	0.01062
Brain_Hypothalamus	PER1	AGE	0.182937	0.00916299
Brain_Hypothalamus	PFN1	AGE	0.164019	0.0196743
Brain_Hypothalamus	PHC2	AGE	0.159356	0.0234933
Brain_Hypothalamus	PIK3AP1	AGE	0.167403	0.0172511
Brain_Hypothalamus	PIK3R5	AGE	0.205661	0.00332141
Brain_Hypothalamus	PIM3	AGE	0.196157	0.00514435
Brain_Hypothalamus	PLAUR	AGE	0.154429	0.028206
Brain_Hypothalamus	PLB1	AGE	0.141581	0.0444427
Brain_Hypothalamus	PLBD1	AGE	0.15079	0.0321865
Brain_Hypothalamus	PLCB2	AGE	0.200802	0.00416395
Brain_Hypothalamus	PLD4	AGE	0.186798	0.00777025
Brain_Hypothalamus	PLEK	AGE	0.1545	0.0281327
Brain_Hypothalamus	PLK3	AGE	0.223142	0.00141238
Brain_Hypothalamus	PLP2	AGE	0.166521	0.0178565
Brain_Hypothalamus	PODXL	AGE	-0.169848	0.0156665
Brain_Hypothalamus	POLD4	AGE	0.183835	0.0088206
Brain_Hypothalamus	PPIC	AGE	-0.153165	0.0295375
Brain_Hypothalamus	PRAM1	AGE	0.225238	0.00126908
Brain_Hypothalamus	PRDM1	AGE	0.147331	0.036402
Brain_Hypothalamus	PRR13	AGE	0.189474	0.00691865
Brain_Hypothalamus	PSMA3	AGE	0.179645	0.0105204
Brain_Hypothalamus	PSMD6	AGE	0.212128	0.00243936
Brain_Hypothalamus	PSME1	AGE	0.154117	0.0285298
Brain_Hypothalamus	PSME2	AGE	0.158416	0.0243359
Brain_Hypothalamus	PTAFR	AGE	0.169785	0.0157052
Brain_Hypothalamus	PTGS1	AGE	0.220552	0.0016099
Brain_Hypothalamus	PTPN6	AGE	0.271855	9.08647e-05
Brain_Hypothalamus	PTPRC	AGE	0.191714	0.00627116
Brain_Hypothalamus	PYCARD	AGE	0.29377	2.20207e-05
Brain_Hypothalamus	PYGL	AGE	0.159937	0.0229852
Brain_Hypothalamus	RAB20	AGE	0.180439	0.0101778
Brain_Hypothalamus	RAC2	AGE	0.177572	0.0114639
Brain_Hypothalamus	RASAL3	AGE	0.209027	0.00283164
Brain_Hypothalamus	RASD1	AGE	0.159283	0.0235582
Brain_Hypothalamus	RASSF1	AGE	0.16006	0.022879
Brain_Hypothalamus	RBM47	AGE	0.222293	0.00147451
Brain_Hypothalamus	REEP4	AGE	0.18501	0.00838983
Brain_Hypothalamus	RELT	AGE	0.145832	0.0383693
Brain_Hypothalamus	RGS1	AGE	0.238285	0.000637867
Brain_Hypothalamus	RGS10	AGE	0.186689	0.00780693
Brain_Hypothalamus	RGS19	AGE	0.202619	0.00382874
Brain_Hypothalamus	RHBDF2	AGE	0.24924	0.000347567
Brain_Hypothalamus	RNASE6	AGE	0.308916	7.70663e-06
Brain_Hypothalamus	RNASET2	AGE	0.247458	0.000384355
Brain_Hypothalamus	RP6.159A1.4	AGE	0.186626	0.00782815
Brain_Hypothalamus	RPGR	AGE	0.157634	0.0250572
Brain_Hypothalamus	RPL22L1	AGE	0.226557	0.00118583
Brain_Hypothalamus	RPS27L	AGE	0.238025	0.000646942
Brain_Hypothalamus	RPS6KA1	AGE	0.23438	0.00078686
Brain_Hypothalamus	RUBCNL	AGE	0.221433	0.00154007
Brain_Hypothalamus	RUNX1	AGE	0.194674	0.00549861
Brain_Hypothalamus	RUNX2	AGE	0.249917	0.000334459
Brain_Hypothalamus	RUNX3	AGE	0.148232	0.0352615
Brain_Hypothalamus	S100A11	AGE	0.138292	0.0496766
Brain_Hypothalamus	S100A4	AGE	0.162455	0.0208908
Brain_Hypothalamus	S100A6	AGE	0.197807	0.00477462
Brain_Hypothalamus	S100A8	AGE	0.14432	0.0404446
Brain_Hypothalamus	SAP30	AGE	0.140675	0.0458352
Brain_Hypothalamus	SAP30BP	AGE	0.193383	0.00582439
Brain_Hypothalamus	SASH3	AGE	0.21867	0.00176888
Brain_Hypothalamus	SCAMP2	AGE	0.211323	0.00253614
Brain_Hypothalamus	SCIN	AGE	0.153059	0.0296517
Brain_Hypothalamus	SEC13	AGE	0.232305	0.00087843
Brain_Hypothalamus	SEC61B	AGE	0.214462	0.00217737
Brain_Hypothalamus	SELPLG	AGE	0.212565	0.00238821
Brain_Hypothalamus	SERPINA1	AGE	0.189249	0.00698712
Brain_Hypothalamus	SERPINB1	AGE	0.143125	0.0421492
Brain_Hypothalamus	SERPINB9	AGE	0.152859	0.0298683
Brain_Hypothalamus	SERPINE1	AGE	0.181454	0.00975377
Brain_Hypothalamus	SERTAD3	AGE	0.213873	0.002241
Brain_Hypothalamus	SFXN2	AGE	0.138829	0.0487888
Brain_Hypothalamus	SH2B3	AGE	0.151089	0.0318422
Brain_Hypothalamus	SH3BP1	AGE	0.183011	0.00913427
Brain_Hypothalamus	SH3TC1	AGE	0.198895	0.00454417
Brain_Hypothalamus	SIGLEC10	AGE	0.245302	0.000433709
Brain_Hypothalamus	SIGLEC8	AGE	0.276579	6.76132e-05
Brain_Hypothalamus	SIRPB2	AGE	0.224825	0.00129624
Brain_Hypothalamus	SLA	AGE	0.251284	0.000309384
Brain_Hypothalamus	SLC11A1	AGE	0.223848	0.00136253
Brain_Hypothalamus	SLC15A3	AGE	0.145417	0.0389293
Brain_Hypothalamus	SLC16A3	AGE	0.161898	0.0213392
Brain_Hypothalamus	SLC17A9	AGE	0.193442	0.00580912
Brain_Hypothalamus	SLC1A5	AGE	0.250615	0.000321431
Brain_Hypothalamus	SLC2A5	AGE	0.238513	0.000630053
Brain_Hypothalamus	SLC30A10	AGE	-0.207438	0.00305409
Brain_Hypothalamus	SLC37A2	AGE	0.188901	0.0070938
Brain_Hypothalamus	SLC7A7	AGE	0.200521	0.00421806
Brain_Hypothalamus	SNHG15	AGE	0.173822	0.0133607
Brain_Hypothalamus	SNRPB	AGE	0.183352	0.00900343
Brain_Hypothalamus	SPI1	AGE	0.255237	0.000246374
Brain_Hypothalamus	SRGN	AGE	0.166999	0.0175264
Brain_Hypothalamus	STAT5A	AGE	0.23176	0.000904099
Brain_Hypothalamus	STEAP3	AGE	0.174197	0.0131593
Brain_Hypothalamus	STXBP2	AGE	0.146571	0.0373889
Brain_Hypothalamus	SUSD3	AGE	0.186148	0.00799071
Brain_Hypothalamus	SVIL	AGE	-0.141551	0.0444875
Brain_Hypothalamus	SYK	AGE	0.251764	0.000301013
Brain_Hypothalamus	SYNE2	AGE	-0.154458	0.0281763
Brain_Hypothalamus	TBXAS1	AGE	0.293804	2.19698e-05
Brain_Hypothalamus	TEK	AGE	-0.214217	0.00220369
Brain_Hypothalamus	TFEC	AGE	0.216277	0.00199165
Brain_Hypothalamus	TGFB1	AGE	0.195979	0.0051859
Brain_Hypothalamus	TGFBR1	AGE	0.167321	0.0173067
Brain_Hypothalamus	THEMIS2	AGE	0.201434	0.00404447
Brain_Hypothalamus	TLR2	AGE	0.290543	2.73345e-05
Brain_Hypothalamus	TLR5	AGE	0.167349	0.0172878
Brain_Hypothalamus	TMC8	AGE	0.162885	0.0205501
Brain_Hypothalamus	TMEM119	AGE	0.208324	0.00292815
Brain_Hypothalamus	TNFRSF12A	AGE	0.145122	0.039332
Brain_Hypothalamus	TNFRSF1B	AGE	0.189166	0.00701244
Brain_Hypothalamus	TNFRSF6B	AGE	0.191624	0.00629614
Brain_Hypothalamus	TNFSF13B	AGE	0.152481	0.0302809
Brain_Hypothalamus	TNXB	AGE	-0.201893	0.00395952
Brain_Hypothalamus	TPST2	AGE	-0.142716	0.042747
Brain_Hypothalamus	TREM2	AGE	0.24917	0.000348953
Brain_Hypothalamus	TSPO	AGE	0.158489	0.0242699
Brain_Hypothalamus	TUT1	AGE	0.1436	0.0414646
Brain_Hypothalamus	TYROBP	AGE	0.256653	0.000226883
Brain_Hypothalamus	UBALD2	AGE	0.146605	0.0373449
Brain_Hypothalamus	UCP2	AGE	0.162719	0.020681
Brain_Hypothalamus	UFD1L	AGE	0.209747	0.00273583
Brain_Hypothalamus	UNC93B1	AGE	0.189269	0.00698105
Brain_Hypothalamus	VAMP8	AGE	0.200395	0.00424256
Brain_Hypothalamus	VASP	AGE	0.195327	0.00534001
Brain_Hypothalamus	VAV1	AGE	0.203662	0.00364738
Brain_Hypothalamus	VEGFC	AGE	-0.184913	0.00842478
Brain_Hypothalamus	VENTX	AGE	0.379358	2.5803e-08
Brain_Hypothalamus	VSIG4	AGE	0.21835	0.00179729
Brain_Hypothalamus	VSIR	AGE	0.144585	0.0400745
Brain_Hypothalamus	WAS	AGE	0.24653	0.000404933
Brain_Hypothalamus	WTAP	AGE	0.148987	0.0343283
Brain_Hypothalamus	XAF1	AGE	-0.172723	0.0139666
Brain_Hypothalamus	ZC3H12A	AGE	0.148371	0.0350884
Brain_Hypothalamus	ZMYND15	AGE	0.19513	0.00538741
Brain_Hypothalamus	ZNF366	AGE	-0.179608	0.0105365
Brain_Hypothalamus	ZNF394	AGE	0.255967	0.000236145
Brain_Nucleus_accumbens	ABI3	AGE	0.233219	0.00022401
Brain_Nucleus_accumbens	ADAM28	AGE	0.167371	0.00853037
Brain_Nucleus_accumbens	ADAP2	AGE	0.17762	0.0052074
Brain_Nucleus_accumbens	ADORA3	AGE	0.26009	3.62976e-05
Brain_Nucleus_accumbens	AEBP1	AGE	0.246496	9.34858e-05
Brain_Nucleus_accumbens	AIF1	AGE	0.161636	0.0111181
Brain_Nucleus_accumbens	ALOX5	AGE	0.140316	0.0277742
Brain_Nucleus_accumbens	ALOX5AP	AGE	0.170686	0.00729245
Brain_Nucleus_accumbens	ANXA2	AGE	0.129218	0.04288
Brain_Nucleus_accumbens	APBB1IP	AGE	0.155408	0.014691
Brain_Nucleus_accumbens	ARHGAP25	AGE	0.142541	0.025371
Brain_Nucleus_accumbens	ARHGAP30	AGE	0.154172	0.0155092
Brain_Nucleus_accumbens	ARHGAP4	AGE	0.131374	0.0394976
Brain_Nucleus_accumbens	ARHGAP45	AGE	0.16203	0.0109204
Brain_Nucleus_accumbens	ARHGAP9	AGE	0.164571	0.00971792
Brain_Nucleus_accumbens	ARHGDIB	AGE	0.207354	0.00107061
Brain_Nucleus_accumbens	ARPC1B	AGE	0.150158	0.018447
Brain_Nucleus_accumbens	BMF	AGE	0.125424	0.0494199
Brain_Nucleus_accumbens	BTK	AGE	0.172597	0.00665407
Brain_Nucleus_accumbens	BTN3A3	AGE	0.17604	0.00562845
Brain_Nucleus_accumbens	C1QA	AGE	0.221176	0.000474549
Brain_Nucleus_accumbens	C1QB	AGE	0.22752	0.000321124
Brain_Nucleus_accumbens	C1QC	AGE	0.226254	0.00034746
Brain_Nucleus_accumbens	C1orf162	AGE	0.211616	0.000837565
Brain_Nucleus_accumbens	C3	AGE	0.176261	0.00556785
Brain_Nucleus_accumbens	C3AR1	AGE	0.252273	6.29415e-05
Brain_Nucleus_accumbens	C4A	AGE	0.208134	0.00102391
Brain_Nucleus_accumbens	C4B	AGE	0.126175	0.0480641
Brain_Nucleus_accumbens	C5AR1	AGE	0.179197	0.00481538
Brain_Nucleus_accumbens	CARD11	AGE	0.177664	0.00519596
Brain_Nucleus_accumbens	CASP4	AGE	0.125154	0.049917
Brain_Nucleus_accumbens	CCR1	AGE	0.177037	0.00535941
Brain_Nucleus_accumbens	CD14	AGE	0.25431	5.46219e-05
Brain_Nucleus_accumbens	CD300A	AGE	0.199025	0.00170607
Brain_Nucleus_accumbens	CD37	AGE	0.163313	0.0102978
Brain_Nucleus_accumbens	CD4	AGE	0.166311	0.0089639
Brain_Nucleus_accumbens	CD53	AGE	0.177463	0.00524783
Brain_Nucleus_accumbens	CD68	AGE	0.293109	2.91167e-06
Brain_Nucleus_accumbens	CD74	AGE	0.289279	3.96767e-06
Brain_Nucleus_accumbens	CD84	AGE	0.206037	0.00115385
Brain_Nucleus_accumbens	CD86	AGE	0.203863	0.00130439
Brain_Nucleus_accumbens	CDKN1A	AGE	0.133951	0.0357544
Brain_Nucleus_accumbens	CEBPB	AGE	0.194083	0.00223042
Brain_Nucleus_accumbens	CHI3L1	AGE	0.220634	0.000490416
Brain_Nucleus_accumbens	CHI3L2	AGE	0.216678	0.00062186
Brain_Nucleus_accumbens	CIITA	AGE	0.14039	0.0276911
Brain_Nucleus_accumbens	CLEC7A	AGE	0.218642	0.000553007
Brain_Nucleus_accumbens	CMKLR1	AGE	0.171584	0.00698598
Brain_Nucleus_accumbens	CMTM7	AGE	0.193774	0.0022677
Brain_Nucleus_accumbens	CSF1R	AGE	0.147198	0.0209132
Brain_Nucleus_accumbens	CSF2RA	AGE	0.148184	0.0200623
Brain_Nucleus_accumbens	CSRP2	AGE	0.134114	0.0355285
Brain_Nucleus_accumbens	CTSC	AGE	0.149205	0.0192123
Brain_Nucleus_accumbens	CTSS	AGE	0.207291	0.00107448
Brain_Nucleus_accumbens	CTSZ	AGE	0.141666	0.0262937
Brain_Nucleus_accumbens	CWC25	AGE	0.1396	0.028588
Brain_Nucleus_accumbens	CYBA	AGE	0.142076	0.0258578
Brain_Nucleus_accumbens	CYBB	AGE	0.214801	0.000694999
Brain_Nucleus_accumbens	DCUN1D3	AGE	0.132695	0.0375394
Brain_Nucleus_accumbens	DEF6	AGE	0.266283	2.3175e-05
Brain_Nucleus_accumbens	DENND3	AGE	0.19697	0.0019087
Brain_Nucleus_accumbens	DOCK2	AGE	0.157242	0.013547
Brain_Nucleus_accumbens	DOCK8	AGE	0.131501	0.0393064
Brain_Nucleus_accumbens	DOK3	AGE	0.148625	0.0196911
Brain_Nucleus_accumbens	DYRK3	AGE	0.183031	0.00397074
Brain_Nucleus_accumbens	EMP1	AGE	0.131663	0.0390631
Brain_Nucleus_accumbens	EMP3	AGE	0.13384	0.0359089
Brain_Nucleus_accumbens	EVI2B	AGE	0.18181	0.00422384
Brain_Nucleus_accumbens	FAM20C	AGE	0.138814	0.029505
Brain_Nucleus_accumbens	FCER1G	AGE	0.228122	0.000309262
Brain_Nucleus_accumbens	FCGBP	AGE	0.190023	0.00276671
Brain_Nucleus_accumbens	FCGR1A	AGE	0.218902	0.000544414
Brain_Nucleus_accumbens	FCGR2A	AGE	0.174934	0.00594128
Brain_Nucleus_accumbens	FCGR3A	AGE	0.204736	0.00124187
Brain_Nucleus_accumbens	FERMT3	AGE	0.272513	1.45929e-05
Brain_Nucleus_accumbens	FGD2	AGE	0.133284	0.0366935
Brain_Nucleus_accumbens	FOLR2	AGE	0.207818	0.00104265
Brain_Nucleus_accumbens	FPR1	AGE	0.146881	0.0211939
Brain_Nucleus_accumbens	FRMD8	AGE	0.136081	0.0328917
Brain_Nucleus_accumbens	FXYD5	AGE	0.141654	0.0263067
Brain_Nucleus_accumbens	FYB	AGE	0.151572	0.017361
Brain_Nucleus_accumbens	GEM	AGE	0.140104	0.0280134
Brain_Nucleus_accumbens	GFAP	AGE	0.177434	0.00525541
Brain_Nucleus_accumbens	GLRX	AGE	0.133542	0.0363283
Brain_Nucleus_accumbens	GMFG	AGE	0.175598	0.00575167
Brain_Nucleus_accumbens	GMPR	AGE	0.151498	0.0174168
Brain_Nucleus_accumbens	GPR34	AGE	0.238832	0.000155743
Brain_Nucleus_accumbens	GPSM3	AGE	0.218251	0.000566118
Brain_Nucleus_accumbens	GPX1	AGE	0.139158	0.0291011
Brain_Nucleus_accumbens	GYPC	AGE	0.165917	0.00913003
Brain_Nucleus_accumbens	HAMP	AGE	0.166646	0.00882469
Brain_Nucleus_accumbens	HAPLN3	AGE	-0.153534	0.0159465
Brain_Nucleus_accumbens	HAVCR2	AGE	0.18735	0.00318115
Brain_Nucleus_accumbens	HCK	AGE	0.167279	0.00856743
Brain_Nucleus_accumbens	HCLS1	AGE	0.20603	0.00115431
Brain_Nucleus_accumbens	HIST1H1C	AGE	0.128532	0.0440062
Brain_Nucleus_accumbens	HK2	AGE	0.131907	0.0386975
Brain_Nucleus_accumbens	HLA.B	AGE	0.135199	0.0340523
Brain_Nucleus_accumbens	HLA.DMA	AGE	0.238313	0.000161124
Brain_Nucleus_accumbens	HLA.DMB	AGE	0.242942	0.000118696
Brain_Nucleus_accumbens	HLA.DOA	AGE	0.244111	0.000109775
Brain_Nucleus_accumbens	HLA.DPA1	AGE	0.258662	4.01888e-05
Brain_Nucleus_accumbens	HLA.DPB1	AGE	0.242325	0.000123674
Brain_Nucleus_accumbens	HLA.DQA1	AGE	0.285887	5.19926e-06
Brain_Nucleus_accumbens	HLA.DQB1	AGE	0.196298	0.0019796
Brain_Nucleus_accumbens	HLA.DRA	AGE	0.270099	1.74813e-05
Brain_Nucleus_accumbens	HLA.DRB1	AGE	0.23093	0.000259149
Brain_Nucleus_accumbens	HLA.DRB5	AGE	0.191076	0.00261745
Brain_Nucleus_accumbens	HLA.DRB6	AGE	0.174936	0.00594078
Brain_Nucleus_accumbens	HMOX1	AGE	0.131524	0.0392709
Brain_Nucleus_accumbens	HSCB	AGE	0.151519	0.0174008
Brain_Nucleus_accumbens	IER5L	AGE	0.175657	0.00573524
Brain_Nucleus_accumbens	IFI30	AGE	0.195368	0.00208155
Brain_Nucleus_accumbens	IGFLR1	AGE	0.12667	0.0471862
Brain_Nucleus_accumbens	IGSF6	AGE	0.23573	0.000190593
Brain_Nucleus_accumbens	IKZF1	AGE	0.153233	0.0161573
Brain_Nucleus_accumbens	IL10RA	AGE	0.184214	0.00373848
Brain_Nucleus_accumbens	IL10RB	AGE	0.17094	0.00720433
Brain_Nucleus_accumbens	IL16	AGE	0.153539	0.0159432
Brain_Nucleus_accumbens	IL17RB	AGE	0.135945	0.033068
Brain_Nucleus_accumbens	IL18	AGE	0.168773	0.0079857
Brain_Nucleus_accumbens	IL18BP	AGE	0.130083	0.0414951
Brain_Nucleus_accumbens	INPP5D	AGE	0.152053	0.0170045
Brain_Nucleus_accumbens	IRF5	AGE	0.151763	0.0172187
Brain_Nucleus_accumbens	IRF8	AGE	0.154127	0.0155397
Brain_Nucleus_accumbens	ITGAL	AGE	0.130428	0.0409535
Brain_Nucleus_accumbens	ITGAM	AGE	0.158835	0.012617
Brain_Nucleus_accumbens	ITGAX	AGE	0.136046	0.0329364
Brain_Nucleus_accumbens	ITGB2	AGE	0.195895	0.00202314
Brain_Nucleus_accumbens	ITGB4	AGE	0.158962	0.0125454
Brain_Nucleus_accumbens	JAG1	AGE	0.133739	0.0360498
Brain_Nucleus_accumbens	JAK3	AGE	0.148562	0.0197435
Brain_Nucleus_accumbens	KCNK6	AGE	0.16874	0.00799821
Brain_Nucleus_accumbens	LAIR1	AGE	0.208099	0.00102599
Brain_Nucleus_accumbens	LAPTM5	AGE	0.201405	0.00149614
Brain_Nucleus_accumbens	LAT2	AGE	0.201007	0.00152952
Brain_Nucleus_accumbens	LCP1	AGE	0.159905	0.0120247
Brain_Nucleus_accumbens	LCP2	AGE	0.179897	0.00465009
Brain_Nucleus_accumbens	LGALS9	AGE	0.231726	0.000246373
Brain_Nucleus_accumbens	LHFPL2	AGE	0.223318	0.000416423
Brain_Nucleus_accumbens	LILRB1	AGE	0.166406	0.00892442
Brain_Nucleus_accumbens	LILRB4	AGE	0.21095	0.000870583
Brain_Nucleus_accumbens	LINC01354	AGE	0.16414	0.00991329
Brain_Nucleus_accumbens	LINC01503	AGE	0.187644	0.00313306
Brain_Nucleus_accumbens	LPAR5	AGE	0.174094	0.00618921
Brain_Nucleus_accumbens	LPCAT2	AGE	0.142059	0.0258757
Brain_Nucleus_accumbens	LST1	AGE	0.149455	0.0190088
Brain_Nucleus_accumbens	LTBR	AGE	0.125687	0.0489413
Brain_Nucleus_accumbens	LY86	AGE	0.172245	0.00676775
Brain_Nucleus_accumbens	LYL1	AGE	0.206022	0.00115485
Brain_Nucleus_accumbens	LYVE1	AGE	0.138903	0.0294005
Brain_Nucleus_accumbens	MAFB	AGE	0.237067	0.000174759
Brain_Nucleus_accumbens	MAN2B1	AGE	0.155307	0.0147565
Brain_Nucleus_accumbens	MAOB	AGE	0.242496	0.000122276
Brain_Nucleus_accumbens	MFNG	AGE	0.129933	0.0417325
Brain_Nucleus_accumbens	MPEG1	AGE	0.13682	0.0319438
Brain_Nucleus_accumbens	MS4A14	AGE	0.200828	0.00154477
Brain_Nucleus_accumbens	MS4A4A	AGE	0.279789	8.37849e-06
Brain_Nucleus_accumbens	MS4A6A	AGE	0.317235	3.73136e-07
Brain_Nucleus_accumbens	MS4A7	AGE	0.287433	4.59852e-06
Brain_Nucleus_accumbens	MSR1	AGE	0.221541	0.000464142
Brain_Nucleus_accumbens	MT1F	AGE	0.193919	0.00225009
Brain_Nucleus_accumbens	MT1G	AGE	0.288278	4.29875e-06
Brain_Nucleus_accumbens	MT1H	AGE	0.285701	5.27645e-06
Brain_Nucleus_accumbens	MT1M	AGE	0.15139	0.0174978
Brain_Nucleus_accumbens	MT1X	AGE	0.1393	0.0289355
Brain_Nucleus_accumbens	MT2A	AGE	0.128885	0.0434229
Brain_Nucleus_accumbens	MYO1F	AGE	0.155118	0.0148794
Brain_Nucleus_accumbens	NCF2	AGE	0.137035	0.0316728
Brain_Nucleus_accumbens	NCF4	AGE	0.139195	0.0290579
Brain_Nucleus_accumbens	NCKAP1L	AGE	0.16848	0.00809692
Brain_Nucleus_accumbens	NFIL3	AGE	0.139513	0.028689
Brain_Nucleus_accumbens	NUPR1	AGE	0.127527	0.0456986
Brain_Nucleus_accumbens	OLR1	AGE	0.177064	0.00535228
Brain_Nucleus_accumbens	P2RX4	AGE	0.130385	0.0410209
Brain_Nucleus_accumbens	PABPC4	AGE	0.132081	0.0384398
Brain_Nucleus_accumbens	PARVG	AGE	0.21582	0.000654372
Brain_Nucleus_accumbens	PCED1B	AGE	0.161523	0.0111755
Brain_Nucleus_accumbens	PDLIM4	AGE	0.12939	0.0426005
Brain_Nucleus_accumbens	PIK3AP1	AGE	0.127778	0.0452718
Brain_Nucleus_accumbens	PIK3R5	AGE	0.180389	0.0045368
Brain_Nucleus_accumbens	PLAUR	AGE	0.221658	0.000460868
Brain_Nucleus_accumbens	PLD4	AGE	0.154488	0.0152965
Brain_Nucleus_accumbens	PLEK	AGE	0.185764	0.00345282
Brain_Nucleus_accumbens	PLK3	AGE	0.179679	0.00470082
Brain_Nucleus_accumbens	PRAM1	AGE	0.134437	0.0350829
Brain_Nucleus_accumbens	PRR13	AGE	0.18874	0.00295918
Brain_Nucleus_accumbens	PTAFR	AGE	0.176785	0.00542635
Brain_Nucleus_accumbens	PTPN6	AGE	0.247686	8.62387e-05
Brain_Nucleus_accumbens	PTPRC	AGE	0.133246	0.0367469
Brain_Nucleus_accumbens	RAB27A	AGE	0.142973	0.0249256
Brain_Nucleus_accumbens	RAB3IL1	AGE	0.137667	0.0308882
Brain_Nucleus_accumbens	RAC2	AGE	0.130645	0.0406156
Brain_Nucleus_accumbens	RARRES3	AGE	0.163814	0.0100636
Brain_Nucleus_accumbens	RASD1	AGE	0.130161	0.0413713
Brain_Nucleus_accumbens	RASSF1	AGE	0.126918	0.0467516
Brain_Nucleus_accumbens	RHBDF2	AGE	0.205639	0.00118016
Brain_Nucleus_accumbens	RNASE6	AGE	0.259493	3.7877e-05
Brain_Nucleus_accumbens	RNASET2	AGE	0.225031	0.000374782
Brain_Nucleus_accumbens	ROM1	AGE	0.134196	0.035414
Brain_Nucleus_accumbens	RUNX1	AGE	0.163817	0.0100622
Brain_Nucleus_accumbens	RUNX2	AGE	0.207105	0.00108591
Brain_Nucleus_accumbens	S100A11	AGE	0.183578	0.00386185
Brain_Nucleus_accumbens	SAMSN1	AGE	0.125135	0.0499507
Brain_Nucleus_accumbens	SASH3	AGE	0.15786	0.013179
Brain_Nucleus_accumbens	SEC61B	AGE	0.129541	0.0423583
Brain_Nucleus_accumbens	SELPLG	AGE	0.153958	0.0156546
Brain_Nucleus_accumbens	SERPINA1	AGE	0.145517	0.0224374
Brain_Nucleus_accumbens	SERPINA3	AGE	0.1704	0.00739257
Brain_Nucleus_accumbens	SH3BP1	AGE	0.145675	0.0222899
Brain_Nucleus_accumbens	SIGLEC1	AGE	0.249173	7.79186e-05
Brain_Nucleus_accumbens	SIGLEC10	AGE	0.174632	0.00602927
Brain_Nucleus_accumbens	SIGLEC8	AGE	0.225938	0.000354341
Brain_Nucleus_accumbens	SLA	AGE	0.125316	0.0496187
Brain_Nucleus_accumbens	SLC11A1	AGE	0.179336	0.00478211
Brain_Nucleus_accumbens	SLC16A3	AGE	0.149382	0.0190682
Brain_Nucleus_accumbens	SLC17A9	AGE	0.235847	0.000189158
Brain_Nucleus_accumbens	SLC1A5	AGE	0.210592	0.000888871
Brain_Nucleus_accumbens	SLC2A5	AGE	0.155266	0.0147831
Brain_Nucleus_accumbens	SLC37A2	AGE	0.219046	0.000539725
Brain_Nucleus_accumbens	SLC7A2	AGE	0.137175	0.0314979
Brain_Nucleus_accumbens	SNAI1	AGE	0.135617	0.033497
Brain_Nucleus_accumbens	SOAT1	AGE	0.194857	0.00213963
Brain_Nucleus_accumbens	SPI1	AGE	0.216128	0.000642532
Brain_Nucleus_accumbens	STAB1	AGE	0.145167	0.0227662
Brain_Nucleus_accumbens	STEAP3	AGE	0.130288	0.0411725
Brain_Nucleus_accumbens	SYK	AGE	0.196699	0.00193697
Brain_Nucleus_accumbens	TBXAS1	AGE	0.183648	0.00384807
Brain_Nucleus_accumbens	TGFB1	AGE	0.126193	0.0480314
Brain_Nucleus_accumbens	TIFA	AGE	0.179616	0.00471568
Brain_Nucleus_accumbens	TIMP1	AGE	0.130526	0.0408005
Brain_Nucleus_accumbens	TLR2	AGE	0.201242	0.00150977
Brain_Nucleus_accumbens	TLR5	AGE	0.153601	0.0159006
Brain_Nucleus_accumbens	TMC8	AGE	0.138734	0.0295994
Brain_Nucleus_accumbens	TMEM119	AGE	0.168147	0.00822487
Brain_Nucleus_accumbens	TMIGD3	AGE	0.145273	0.0226665
Brain_Nucleus_accumbens	TNFRSF1B	AGE	0.165862	0.0091534
Brain_Nucleus_accumbens	TNFRSF6B	AGE	0.150341	0.0183034
Brain_Nucleus_accumbens	TNFSF13B	AGE	0.156589	0.013945
Brain_Nucleus_accumbens	TRAF3IP2	AGE	0.143016	0.0248814
Brain_Nucleus_accumbens	TREM2	AGE	0.273283	1.37706e-05
Brain_Nucleus_accumbens	TYMP	AGE	0.156681	0.0138883
Brain_Nucleus_accumbens	TYROBP	AGE	0.225647	0.000360783
Brain_Nucleus_accumbens	VAMP8	AGE	0.14441	0.0234922
Brain_Nucleus_accumbens	VASP	AGE	0.154108	0.0155527
Brain_Nucleus_accumbens	VAV1	AGE	0.138496	0.0298828
Brain_Nucleus_accumbens	VSIG4	AGE	0.269827	1.78377e-05
Brain_Nucleus_accumbens	WAS	AGE	0.160851	0.0115214
Brain_Nucleus_accumbens	WDFY4	AGE	0.155835	0.0144171
Brain_Nucleus_accumbens	ZFHX3	AGE	0.175916	0.00566284
Brain_Nucleus_accumbens	ZNF502	AGE	0.130501	0.0408392
Brain_Putamen	ABI3	AGE	0.207275	0.00286337
Brain_Putamen	ACKR1	AGE	0.190865	0.00611945
Brain_Putamen	ACTB	AGE	0.189735	0.00643462
Brain_Putamen	ADAM28	AGE	0.152903	0.0286155
Brain_Putamen	ADORA3	AGE	0.301514	1.1164e-05
Brain_Putamen	AEBP1	AGE	0.286248	3.17164e-05
Brain_Putamen	AIF1	AGE	0.188358	0.00683804
Brain_Putamen	ALOX5AP	AGE	0.221299	0.0014288
Brain_Putamen	ANXA2	AGE	0.178264	0.0105501
Brain_Putamen	AOAH	AGE	0.143948	0.0394797
Brain_Putamen	APBB1IP	AGE	0.145041	0.0379911
Brain_Putamen	APLNR	AGE	0.316924	3.65969e-06
Brain_Putamen	APOBEC3C	AGE	0.188193	0.00688759
Brain_Putamen	APOL4	AGE	0.180986	0.00940513
Brain_Putamen	AQP1	AGE	0.336943	7.81216e-07
Brain_Putamen	AQP4.AS1	AGE	0.191411	0.00597244
Brain_Putamen	ARHGAP29	AGE	-0.142456	0.0415903
Brain_Putamen	ARHGAP30	AGE	0.193562	0.0054227
Brain_Putamen	ARHGAP4	AGE	0.182502	0.00881665
Brain_Putamen	ARHGAP45	AGE	0.180744	0.00950226
Brain_Putamen	ARHGAP9	AGE	0.15532	0.0261644
Brain_Putamen	ARSG	AGE	-0.200623	0.00392276
Brain_Putamen	ATP10A	AGE	-0.157312	0.0242825
Brain_Putamen	BAALC.AS1	AGE	0.196909	0.00465742
Brain_Putamen	BCL6	AGE	0.152891	0.0286283
Brain_Putamen	BIRC3	AGE	0.191274	0.00600904
Brain_Putamen	BTNL9	AGE	-0.188982	0.00665233
Brain_Putamen	C10orf105	AGE	0.29157	2.2188e-05
Brain_Putamen	C1QA	AGE	0.23835	0.000578457
Brain_Putamen	C1QB	AGE	0.250319	0.000294702
Brain_Putamen	C1QC	AGE	0.250734	0.000287716
Brain_Putamen	C1R	AGE	0.185662	0.00769343
Brain_Putamen	C1RL	AGE	0.17804	0.0106495
Brain_Putamen	C1S	AGE	0.197759	0.00447902
Brain_Putamen	C1orf162	AGE	0.233992	0.000733405
Brain_Putamen	C2	AGE	0.1786	0.0104022
Brain_Putamen	C3	AGE	0.179612	0.0099685
Brain_Putamen	C3AR1	AGE	0.241567	0.000484131
Brain_Putamen	C4A	AGE	0.313346	4.76826e-06
Brain_Putamen	C4B	AGE	0.253693	0.00024222
Brain_Putamen	C5AR1	AGE	0.189532	0.00649262
Brain_Putamen	C5orf49	AGE	0.285171	3.40644e-05
Brain_Putamen	CARD11	AGE	0.145192	0.0377888
Brain_Putamen	CARD9	AGE	0.1519	0.0296895
Brain_Putamen	CASP8	AGE	0.214637	0.00199862
Brain_Putamen	CCR1	AGE	0.243803	0.000427184
Brain_Putamen	CD14	AGE	0.280715	4.5635e-05
Brain_Putamen	CD163	AGE	0.297812	1.44597e-05
Brain_Putamen	CD300A	AGE	0.17842	0.0104814
Brain_Putamen	CD37	AGE	0.139115	0.0466646
Brain_Putamen	CD44	AGE	0.152955	0.0285614
Brain_Putamen	CD53	AGE	0.195554	0.00495463
Brain_Putamen	CD68	AGE	0.255742	0.000214734
Brain_Putamen	CD74	AGE	0.23752	0.000605422
Brain_Putamen	CD84	AGE	0.222877	0.00131769
Brain_Putamen	CD86	AGE	0.190499	0.00621994
Brain_Putamen	CD99	AGE	0.153467	0.0280273
Brain_Putamen	CDKN1A	AGE	0.18308	0.00860104
Brain_Putamen	CEBPA	AGE	0.207885	0.00278063
Brain_Putamen	CEBPB	AGE	0.196924	0.00465403
Brain_Putamen	CEBPD	AGE	0.149602	0.0322785
Brain_Putamen	CHI3L1	AGE	0.172665	0.0132977
Brain_Putamen	CHI3L2	AGE	0.227231	0.0010509
Brain_Putamen	CLEC7A	AGE	0.164913	0.0181293
Brain_Putamen	CMTM3	AGE	0.142013	0.0422354
Brain_Putamen	CMTM7	AGE	0.147062	0.0353622
Brain_Putamen	CNPY3	AGE	0.14653	0.0360392
Brain_Putamen	CPVL	AGE	0.144519	0.0386949
Brain_Putamen	CSF1	AGE	0.159535	0.0223199
Brain_Putamen	CTSC	AGE	0.15238	0.0291714
Brain_Putamen	CTSS	AGE	0.214276	0.00203471
Brain_Putamen	CXCL16	AGE	0.163913	0.0188526
Brain_Putamen	CYBB	AGE	0.200954	0.00386276
Brain_Putamen	CYTH4	AGE	0.158673	0.023064
Brain_Putamen	DDX19A	AGE	-0.153735	0.0277506
Brain_Putamen	DEF6	AGE	0.20168	0.00373383
Brain_Putamen	DENND1C	AGE	0.190564	0.00620218
Brain_Putamen	DOCK2	AGE	0.197337	0.00456688
Brain_Putamen	DOK3	AGE	0.174222	0.0124767
Brain_Putamen	ECM1	AGE	-0.187118	0.00722028
Brain_Putamen	EMP1	AGE	0.138798	0.0471729
Brain_Putamen	EVI2B	AGE	0.154619	0.026856
Brain_Putamen	FADS3	AGE	0.145661	0.0371676
Brain_Putamen	FAM107A	AGE	0.143197	0.0405309
Brain_Putamen	FAM20C	AGE	0.223099	0.00130274
Brain_Putamen	FCER1G	AGE	0.289773	2.50524e-05
Brain_Putamen	FCGBP	AGE	0.275357	6.44395e-05
Brain_Putamen	FCGR1A	AGE	0.263918	0.000131494
Brain_Putamen	FCGR2A	AGE	0.270766	8.61265e-05
Brain_Putamen	FCGR3A	AGE	0.260651	0.000160268
Brain_Putamen	FERMT3	AGE	0.268564	9.88036e-05
Brain_Putamen	FGD2	AGE	0.148696	0.033351
Brain_Putamen	FKBP5	AGE	0.146412	0.0361906
Brain_Putamen	FOLR2	AGE	0.189385	0.00653512
Brain_Putamen	FPR1	AGE	0.189619	0.00646768
Brain_Putamen	FYB	AGE	0.192023	0.00581106
Brain_Putamen	GFAP	AGE	0.38033	1.85488e-08
Brain_Putamen	GMPR	AGE	0.331088	1.24125e-06
Brain_Putamen	GPR34	AGE	0.246896	0.000358603
Brain_Putamen	GPX1	AGE	0.196185	0.00481418
Brain_Putamen	GYG2	AGE	0.259374	0.00017304
Brain_Putamen	GYPC	AGE	0.2405	0.000513712
Brain_Putamen	HAVCR2	AGE	0.152382	0.0291698
Brain_Putamen	HCK	AGE	0.216989	0.00177721
Brain_Putamen	HCLS1	AGE	0.240243	0.000521085
Brain_Putamen	HERC2P9	AGE	-0.143146	0.0406027
Brain_Putamen	HLA.DMA	AGE	0.234476	0.000714477
Brain_Putamen	HLA.DMB	AGE	0.233189	0.000765837
Brain_Putamen	HLA.DOA	AGE	0.260842	0.00015844
Brain_Putamen	HLA.DPA1	AGE	0.23553	0.000674826
Brain_Putamen	HLA.DPB1	AGE	0.297669	1.46045e-05
Brain_Putamen	HLA.DQA1	AGE	0.303826	9.4816e-06
Brain_Putamen	HLA.DQB1	AGE	0.190849	0.00612398
Brain_Putamen	HLA.DRA	AGE	0.272342	7.80086e-05
Brain_Putamen	HLA.DRB1	AGE	0.204668	0.003243
Brain_Putamen	HLA.DRB5	AGE	0.198638	0.00430123
Brain_Putamen	HLA.DRB6	AGE	0.200771	0.00389575
Brain_Putamen	HMOX1	AGE	0.158029	0.0236333
Brain_Putamen	HSD3B7	AGE	0.190274	0.00628254
Brain_Putamen	IFI30	AGE	0.249054	0.000316976
Brain_Putamen	IFIT2	AGE	-0.178211	0.0105736
Brain_Putamen	IFIT3	AGE	-0.142072	0.0421491
Brain_Putamen	IFNGR2	AGE	0.160806	0.0212605
Brain_Putamen	IGF2BP2	AGE	-0.197528	0.00452693
Brain_Putamen	IGFBP2	AGE	0.195382	0.00499367
Brain_Putamen	IGFLR1	AGE	0.183182	0.00856315
Brain_Putamen	IGSF6	AGE	0.208274	0.002729
Brain_Putamen	IKZF1	AGE	0.175558	0.0118083
Brain_Putamen	IL10RA	AGE	0.232627	0.000789339
Brain_Putamen	IL16	AGE	0.171464	0.013963
Brain_Putamen	IL18	AGE	0.215488	0.00191581
Brain_Putamen	IL1RL1	AGE	0.145432	0.0374701
Brain_Putamen	IRF5	AGE	0.224402	0.00121793
Brain_Putamen	IRF8	AGE	0.170892	0.0142898
Brain_Putamen	IRS2	AGE	0.187454	0.00711489
Brain_Putamen	ITGAL	AGE	0.148329	0.0337946
Brain_Putamen	ITGB2	AGE	0.164049	0.0187528
Brain_Putamen	ITGB4	AGE	0.276353	6.0468e-05
Brain_Putamen	ITPKB	AGE	0.175314	0.0119282
Brain_Putamen	JAK3	AGE	0.200514	0.00394272
Brain_Putamen	LAIR1	AGE	0.222447	0.00134712
Brain_Putamen	LAPTM5	AGE	0.224867	0.00118886
Brain_Putamen	LAT2	AGE	0.226221	0.00110796
Brain_Putamen	LCP1	AGE	0.192137	0.00578161
Brain_Putamen	LETM2	AGE	0.171584	0.0138951
Brain_Putamen	LILRB1	AGE	0.147024	0.0354099
Brain_Putamen	LILRB4	AGE	0.156552	0.0249858
Brain_Putamen	LIMK2	AGE	0.192245	0.00575365
Brain_Putamen	LINC00963	AGE	0.13909	0.0467056
Brain_Putamen	LINC01094	AGE	0.297198	1.50885e-05
Brain_Putamen	LINC01354	AGE	0.197057	0.00462589
Brain_Putamen	LINC01503	AGE	0.177665	0.0108179
Brain_Putamen	LPAR5	AGE	0.172048	0.013636
Brain_Putamen	LPCAT2	AGE	0.142969	0.0408542
Brain_Putamen	LRRK1	AGE	0.139819	0.0455543
[truncated: 1,326 more rows]

## Sheet: Table S10
Supplementary Table 10. The modules M81 and M82 in the brain hippocampus
Tissue	Module	Layer	Symbol	is.hub
Brain_Hippocampus	M81	4	ABCC4	no
Brain_Hippocampus	M81	4	ABHD15	no
Brain_Hippocampus	M81	4	ABI3	no
Brain_Hippocampus	M81	4	AC007228.11	no
Brain_Hippocampus	M81	4	AC074289.1	no
Brain_Hippocampus	M81	4	ACY3	no
Brain_Hippocampus	M81	4	ADAM28	no
Brain_Hippocampus	M81	4	ADAM8	no
Brain_Hippocampus	M81	4	ADAP2	no
Brain_Hippocampus	M81	4	ADCY7	no
Brain_Hippocampus	M81	4	ADORA3	no
Brain_Hippocampus	M81	4	ADPRH	no
Brain_Hippocampus	M81	4	ADRB2	no
Brain_Hippocampus	M81	4	AIF1	no
Brain_Hippocampus	M81	4	ALOX5	no
Brain_Hippocampus	M81	4	ALOX5AP	no
Brain_Hippocampus	M81	4	AOAH	no
Brain_Hippocampus	M81	4	APBB1IP	yes
Brain_Hippocampus	M81	4	APOBEC3C	no
Brain_Hippocampus	M81	4	APOBEC3G	no
Brain_Hippocampus	M81	4	APOBR	no
Brain_Hippocampus	M81	4	APOC2	no
Brain_Hippocampus	M81	4	ARHGAP15	no
Brain_Hippocampus	M81	4	ARHGAP18	no
Brain_Hippocampus	M81	4	ARHGAP25	no
Brain_Hippocampus	M81	4	ARHGAP27	no
Brain_Hippocampus	M81	4	ARHGAP30	no
Brain_Hippocampus	M81	4	ARHGAP4	no
Brain_Hippocampus	M81	4	ARHGAP45	no
Brain_Hippocampus	M81	4	ARHGAP9	no
Brain_Hippocampus	M81	4	ARHGDIB	no
Brain_Hippocampus	M81	4	ARID3A	no
Brain_Hippocampus	M81	4	ARPC1B	no
Brain_Hippocampus	M81	4	ASB8	no
Brain_Hippocampus	M81	4	ATG16L2	no
Brain_Hippocampus	M81	4	ATP8B4	no
Brain_Hippocampus	M81	4	B2M	no
Brain_Hippocampus	M81	4	B3GNT5	no
Brain_Hippocampus	M81	4	BIN2	no
Brain_Hippocampus	M81	4	BLNK	no
Brain_Hippocampus	M81	4	BMF	no
Brain_Hippocampus	M81	4	BST2	no
Brain_Hippocampus	M81	4	BTK	no
Brain_Hippocampus	M81	4	BTN3A1	no
Brain_Hippocampus	M81	4	BTN3A2	no
Brain_Hippocampus	M81	4	BTN3A3	no
Brain_Hippocampus	M81	4	C1QA	no
Brain_Hippocampus	M81	4	C1QB	yes
Brain_Hippocampus	M81	4	C1QC	no
Brain_Hippocampus	M81	4	C1orf162	no
Brain_Hippocampus	M81	4	C2	no
Brain_Hippocampus	M81	4	C3	no
Brain_Hippocampus	M81	4	C3AR1	no
Brain_Hippocampus	M81	4	C5AR2	no
Brain_Hippocampus	M81	4	C5orf56	no
Brain_Hippocampus	M81	4	CAPG	no
Brain_Hippocampus	M81	4	CARD11	no
Brain_Hippocampus	M81	4	CARD8	no
Brain_Hippocampus	M81	4	CARD9	no
Brain_Hippocampus	M81	4	CASP1	no
Brain_Hippocampus	M81	4	CASP3	no
Brain_Hippocampus	M81	4	CCDC69	no
Brain_Hippocampus	M81	4	CCDC88B	no
Brain_Hippocampus	M81	4	CCR1	no
Brain_Hippocampus	M81	4	CD14	no
Brain_Hippocampus	M81	4	CD163	no
Brain_Hippocampus	M81	4	CD300A	no
Brain_Hippocampus	M81	4	CD37	yes
Brain_Hippocampus	M81	4	CD4	no
Brain_Hippocampus	M81	4	CD53	no
Brain_Hippocampus	M81	4	CD58	no
Brain_Hippocampus	M81	4	CD68	no
Brain_Hippocampus	M81	4	CD74	no
Brain_Hippocampus	M81	4	CD84	no
Brain_Hippocampus	M81	4	CD86	no
Brain_Hippocampus	M81	4	CEBPA	no
Brain_Hippocampus	M81	4	CECR1	no
Brain_Hippocampus	M81	4	CH25H	no
Brain_Hippocampus	M81	4	CIITA	no
Brain_Hippocampus	M81	4	CLCN5	no
Brain_Hippocampus	M81	4	CLEC2D	no
Brain_Hippocampus	M81	4	CLEC7A	no
Brain_Hippocampus	M81	4	CLEC9A	no
Brain_Hippocampus	M81	4	CMKLR1	no
Brain_Hippocampus	M81	4	CMPK2	no
Brain_Hippocampus	M81	4	CMTM3	no
Brain_Hippocampus	M81	4	CMTM7	no
Brain_Hippocampus	M81	4	CNPY3	no
Brain_Hippocampus	M81	4	COL8A2	no
Brain_Hippocampus	M81	4	CPED1	no
Brain_Hippocampus	M81	4	CPVL	no
Brain_Hippocampus	M81	4	CSF1R	yes
Brain_Hippocampus	M81	4	CSF2RA	no
Brain_Hippocampus	M81	4	CSF2RB	no
Brain_Hippocampus	M81	4	CSF3R	no
Brain_Hippocampus	M81	4	CSK	no
Brain_Hippocampus	M81	4	CTSC	no
Brain_Hippocampus	M81	4	CTSS	no
Brain_Hippocampus	M81	4	CTSZ	no
Brain_Hippocampus	M81	4	CX3CR1	no
Brain_Hippocampus	M81	4	CXCL16	no
Brain_Hippocampus	M81	4	CXCR4	no
Brain_Hippocampus	M81	4	CYBA	no
Brain_Hippocampus	M81	4	CYBB	no
Brain_Hippocampus	M81	4	CYFIP1	no
Brain_Hippocampus	M81	4	CYTH4	no
Brain_Hippocampus	M81	4	DAB2	no
Brain_Hippocampus	M81	4	DDB2	no
Brain_Hippocampus	M81	4	DDX58	no
Brain_Hippocampus	M81	4	DDX60	no
Brain_Hippocampus	M81	4	DDX60L	no
Brain_Hippocampus	M81	4	DEF6	no
Brain_Hippocampus	M81	4	DENND1C	no
Brain_Hippocampus	M81	4	DENND3	no
Brain_Hippocampus	M81	4	DHX58	no
Brain_Hippocampus	M81	4	DOCK11	no
Brain_Hippocampus	M81	4	DOCK2	yes
Brain_Hippocampus	M81	4	DOCK8	no
Brain_Hippocampus	M81	4	DOK1	no
Brain_Hippocampus	M81	4	DSC2	no
Brain_Hippocampus	M81	4	DTX3L	no
Brain_Hippocampus	M81	4	EDA2R	no
Brain_Hippocampus	M81	4	ELF4	no
Brain_Hippocampus	M81	4	EML4	no
Brain_Hippocampus	M81	4	ENPEP	no
Brain_Hippocampus	M81	4	ENTPD1	no
Brain_Hippocampus	M81	4	EPOR	no
Brain_Hippocampus	M81	4	EPS8L2	no
Brain_Hippocampus	M81	4	EPSTI1	no
Brain_Hippocampus	M81	4	ERAP2	no
Brain_Hippocampus	M81	4	EVA1B	no
Brain_Hippocampus	M81	4	EVI2B	no
Brain_Hippocampus	M81	4	F13A1	no
Brain_Hippocampus	M81	4	FAM105A	no
Brain_Hippocampus	M81	4	FAM111A	no
Brain_Hippocampus	M81	4	FAM212A	no
Brain_Hippocampus	M81	4	FAM229A	no
Brain_Hippocampus	M81	4	FAM60A	no
Brain_Hippocampus	M81	4	FCER1G	yes
Brain_Hippocampus	M81	4	FCGBP	no
Brain_Hippocampus	M81	4	FCGR1A	no
Brain_Hippocampus	M81	4	FCGR2A	no
Brain_Hippocampus	M81	4	FCGR3A	no
Brain_Hippocampus	M81	4	FCGRT	no
Brain_Hippocampus	M81	4	FERMT3	no
Brain_Hippocampus	M81	4	FGD2	no
Brain_Hippocampus	M81	4	FGD3	no
Brain_Hippocampus	M81	4	FGL2	no
Brain_Hippocampus	M81	4	FLT3LG	no
Brain_Hippocampus	M81	4	FLVCR2	no
Brain_Hippocampus	M81	4	FMNL3	no
Brain_Hippocampus	M81	4	FOLR2	no
Brain_Hippocampus	M81	4	FPR1	no
Brain_Hippocampus	M81	4	FXYD5	no
Brain_Hippocampus	M81	4	FYB	no
Brain_Hippocampus	M81	4	GAA	no
Brain_Hippocampus	M81	4	GAB3	no
Brain_Hippocampus	M81	4	GAL3ST4	no
Brain_Hippocampus	M81	4	GAS6.AS1	no
Brain_Hippocampus	M81	4	GBGT1	no
Brain_Hippocampus	M81	4	GBP3	no
Brain_Hippocampus	M81	4	GBP4	no
Brain_Hippocampus	M81	4	GIPC3	no
Brain_Hippocampus	M81	4	GLIPR1	no
Brain_Hippocampus	M81	4	GMFG	no
Brain_Hippocampus	M81	4	GMIP	no
Brain_Hippocampus	M81	4	GNA15	no
Brain_Hippocampus	M81	4	GNB4	no
Brain_Hippocampus	M81	4	GNLY	no
Brain_Hippocampus	M81	4	GPNMB	no
Brain_Hippocampus	M81	4	GPR183	no
Brain_Hippocampus	M81	4	GPR34	no
Brain_Hippocampus	M81	4	GPSM3	yes
Brain_Hippocampus	M81	4	GPX1	no
Brain_Hippocampus	M81	4	GRN	no
Brain_Hippocampus	M81	4	GSDMD	no
Brain_Hippocampus	M81	4	GTPBP2	no
Brain_Hippocampus	M81	4	GYPC	no
Brain_Hippocampus	M81	4	HACD4	no
Brain_Hippocampus	M81	4	HAMP	no
Brain_Hippocampus	M81	4	HAVCR2	no
Brain_Hippocampus	M81	4	HBA1	no
Brain_Hippocampus	M81	4	HBA2	no
Brain_Hippocampus	M81	4	HBB	no
Brain_Hippocampus	M81	4	HBD	no
Brain_Hippocampus	M81	4	HCK	no
Brain_Hippocampus	M81	4	HCLS1	no
Brain_Hippocampus	M81	4	HCP5	no
Brain_Hippocampus	M81	4	HERC5	no
Brain_Hippocampus	M81	4	HERC6	no
Brain_Hippocampus	M81	4	HIST2H2BF	no
Brain_Hippocampus	M81	4	HK2	no
Brain_Hippocampus	M81	4	HLA.A	no
Brain_Hippocampus	M81	4	HLA.B	no
Brain_Hippocampus	M81	4	HLA.C	no
Brain_Hippocampus	M81	4	HLA.DMA	no
Brain_Hippocampus	M81	4	HLA.DMB	no
Brain_Hippocampus	M81	4	HLA.DOA	no
Brain_Hippocampus	M81	4	HLA.DPA1	no
Brain_Hippocampus	M81	4	HLA.DPB1	no
Brain_Hippocampus	M81	4	HLA.DQA1	no
Brain_Hippocampus	M81	4	HLA.DQB1	no
Brain_Hippocampus	M81	4	HLA.DRA	yes
Brain_Hippocampus	M81	4	HLA.DRB1	no
Brain_Hippocampus	M81	4	HLA.DRB5	no
Brain_Hippocampus	M81	4	HLA.DRB6	no
Brain_Hippocampus	M81	4	HLA.F	no
Brain_Hippocampus	M81	4	HLA.H	no
Brain_Hippocampus	M81	4	HMOX1	no
Brain_Hippocampus	M81	4	HPSE	no
Brain_Hippocampus	M81	4	IFI27	no
Brain_Hippocampus	M81	4	IFI30	no
Brain_Hippocampus	M81	4	IFI35	no
Brain_Hippocampus	M81	4	IFI44	no
Brain_Hippocampus	M81	4	IFI44L	no
Brain_Hippocampus	M81	4	IFI6	no
Brain_Hippocampus	M81	4	IFIH1	no
Brain_Hippocampus	M81	4	IFIT1	no
Brain_Hippocampus	M81	4	IFIT2	no
Brain_Hippocampus	M81	4	IFIT3	no
Brain_Hippocampus	M81	4	IFIT5	no
Brain_Hippocampus	M81	4	IGSF6	no
Brain_Hippocampus	M81	4	IKBIP	no
Brain_Hippocampus	M81	4	IKBKB	no
Brain_Hippocampus	M81	4	IKBKE	no
Brain_Hippocampus	M81	4	IKZF1	no
Brain_Hippocampus	M81	4	IL10RA	no
Brain_Hippocampus	M81	4	IL13RA1	no
Brain_Hippocampus	M81	4	IL16	no
Brain_Hippocampus	M81	4	IL17RA	no
Brain_Hippocampus	M81	4	IL18	no
Brain_Hippocampus	M81	4	IL18BP	no
Brain_Hippocampus	M81	4	IL1B	no
Brain_Hippocampus	M81	4	ING4	no
Brain_Hippocampus	M81	4	INPP5D	no
Brain_Hippocampus	M81	4	IQGAP2	no
Brain_Hippocampus	M81	4	IRF5	no
Brain_Hippocampus	M81	4	IRF8	no
Brain_Hippocampus	M81	4	IRF9	no
Brain_Hippocampus	M81	4	ISG15	no
Brain_Hippocampus	M81	4	ITGAL	no
Brain_Hippocampus	M81	4	ITGAM	no
Brain_Hippocampus	M81	4	ITGAX	no
Brain_Hippocampus	M81	4	ITGB2	yes
Brain_Hippocampus	M81	4	ITGB2.AS1	no
Brain_Hippocampus	M81	4	ITPRIPL2	no
Brain_Hippocampus	M81	4	KCNE3	no
Brain_Hippocampus	M81	4	KCNJ5	no
Brain_Hippocampus	M81	4	KCNQ1	no
Brain_Hippocampus	M81	4	KIAA0141	no
Brain_Hippocampus	M81	4	KLHL6	no
Brain_Hippocampus	M81	4	LAIR1	no
Brain_Hippocampus	M81	4	LAP3	no
Brain_Hippocampus	M81	4	LAPTM5	yes
Brain_Hippocampus	M81	4	LAT2	no
Brain_Hippocampus	M81	4	LCP1	no
Brain_Hippocampus	M81	4	LCP2	no
Brain_Hippocampus	M81	4	LGALS9	no
Brain_Hippocampus	M81	4	LHFPL2	no
Brain_Hippocampus	M81	4	LILRA2	no
Brain_Hippocampus	M81	4	LILRB1	no
Brain_Hippocampus	M81	4	LILRB4	no
Brain_Hippocampus	M81	4	LINC01268	no
Brain_Hippocampus	M81	4	LINC01410	no
Brain_Hippocampus	M81	4	LINC01480	no
Brain_Hippocampus	M81	4	LINC01736	no
Brain_Hippocampus	M81	4	LOXL3	no
Brain_Hippocampus	M81	4	LPAR2	no
Brain_Hippocampus	M81	4	LPAR5	no
Brain_Hippocampus	M81	4	LPAR6	no
Brain_Hippocampus	M81	4	LPCAT2	no
Brain_Hippocampus	M81	4	LPIN3	no
Brain_Hippocampus	M81	4	LPXN	no
Brain_Hippocampus	M81	4	LRRK1	no
Brain_Hippocampus	M81	4	LSP1	no
Brain_Hippocampus	M81	4	LST1	no
Brain_Hippocampus	M81	4	LTF	no
Brain_Hippocampus	M81	4	LY86	no
Brain_Hippocampus	M81	4	LYL1	no
Brain_Hippocampus	M81	4	LYSMD1	no
Brain_Hippocampus	M81	4	LYVE1	no
Brain_Hippocampus	M81	4	MAF	no
Brain_Hippocampus	M81	4	MAFB	no
Brain_Hippocampus	M81	4	MAN2B1	no
Brain_Hippocampus	M81	4	MAP4K1	no
Brain_Hippocampus	M81	4	MFNG	no
Brain_Hippocampus	M81	4	MGAT1	no
Brain_Hippocampus	M81	4	MILR1	no
Brain_Hippocampus	M81	4	MIR210HG	no
Brain_Hippocampus	M81	4	MIR34AHG	no
Brain_Hippocampus	M81	4	MNDA	no
Brain_Hippocampus	M81	4	MPEG1	no
Brain_Hippocampus	M81	4	MRC1	no
Brain_Hippocampus	M81	4	MRC2	no
Brain_Hippocampus	M81	4	MS4A14	no
Brain_Hippocampus	M81	4	MS4A4A	no
Brain_Hippocampus	M81	4	MS4A6A	no
Brain_Hippocampus	M81	4	MS4A7	no
Brain_Hippocampus	M81	4	MSR1	no
Brain_Hippocampus	M81	4	MSRB3	no
Brain_Hippocampus	M81	4	MTHFD2	no
Brain_Hippocampus	M81	4	MX1	no
Brain_Hippocampus	M81	4	MX2	no
Brain_Hippocampus	M81	4	MYD88	no
Brain_Hippocampus	M81	4	MYO1F	yes
Brain_Hippocampus	M81	4	MYO7A	no
Brain_Hippocampus	M81	4	MYOF	no
Brain_Hippocampus	M81	4	NABP1	no
Brain_Hippocampus	M81	4	NAGA	no
Brain_Hippocampus	M81	4	NAPSB	no
Brain_Hippocampus	M81	4	NAV3	no
Brain_Hippocampus	M81	4	NCF2	no
Brain_Hippocampus	M81	4	NCF4	no
Brain_Hippocampus	M81	4	NCKAP1L	yes
Brain_Hippocampus	M81	4	NDST2	no
Brain_Hippocampus	M81	4	NFAM1	no
Brain_Hippocampus	M81	4	NFATC2	no
Brain_Hippocampus	M81	4	NINJ1	no
Brain_Hippocampus	M81	4	NLRC5	no
Brain_Hippocampus	M81	4	NLRP3	no
Brain_Hippocampus	M81	4	NMI	no
Brain_Hippocampus	M81	4	NRF1	no
Brain_Hippocampus	M81	4	NRM	no
Brain_Hippocampus	M81	4	NRROS	no
Brain_Hippocampus	M81	4	NUP85	no
Brain_Hippocampus	M81	4	OAS1	no
Brain_Hippocampus	M81	4	OAS2	yes
Brain_Hippocampus	M81	4	OAS3	no
Brain_Hippocampus	M81	4	OLFML3	no
Brain_Hippocampus	M81	4	OLR1	no
Brain_Hippocampus	M81	4	OSCAR	no
Brain_Hippocampus	M81	4	OSER1.AS1	no
Brain_Hippocampus	M81	4	P2RX4	no
Brain_Hippocampus	M81	4	P2RY12	no
Brain_Hippocampus	M81	4	P2RY13	no
Brain_Hippocampus	M81	4	PALD1	no
Brain_Hippocampus	M81	4	PARP10	no
Brain_Hippocampus	M81	4	PARP12	no
Brain_Hippocampus	M81	4	PARP14	yes
Brain_Hippocampus	M81	4	PARP9	yes
Brain_Hippocampus	M81	4	PARVG	no
Brain_Hippocampus	M81	4	PCED1B	no
Brain_Hippocampus	M81	4	PCED1B.AS1	no
Brain_Hippocampus	M81	4	PDK1	no
Brain_Hippocampus	M81	4	PGF	no
Brain_Hippocampus	M81	4	PGGHG	no
Brain_Hippocampus	M81	4	PIGH	no
Brain_Hippocampus	M81	4	PIK3AP1	no
Brain_Hippocampus	M81	4	PIK3R5	no
Brain_Hippocampus	M81	4	PIK3R6	no
Brain_Hippocampus	M81	4	PLBD1	no
Brain_Hippocampus	M81	4	PLCB2	no
Brain_Hippocampus	M81	4	PLCG2	no
Brain_Hippocampus	M81	4	PLD4	no
Brain_Hippocampus	M81	4	PLEK	no
Brain_Hippocampus	M81	4	PRAM1	no
Brain_Hippocampus	M81	4	PRKY	no
Brain_Hippocampus	M81	4	PSMB8	yes
Brain_Hippocampus	M81	4	PSMB8.AS1	no
Brain_Hippocampus	M81	4	PSMB9	no
Brain_Hippocampus	M81	4	PSME1	no
Brain_Hippocampus	M81	4	PSME2	no
Brain_Hippocampus	M81	4	PTAFR	no
Brain_Hippocampus	M81	4	PTGS1	no
Brain_Hippocampus	M81	4	PTPN6	no
Brain_Hippocampus	M81	4	PTPRC	no
Brain_Hippocampus	M81	4	PYCARD	no
Brain_Hippocampus	M81	4	PYGL	no
Brain_Hippocampus	M81	4	RAB20	no
Brain_Hippocampus	M81	4	RAB32	no
Brain_Hippocampus	M81	4	RAB3IL1	no
Brain_Hippocampus	M81	4	RAC2	no
Brain_Hippocampus	M81	4	RASAL3	yes
Brain_Hippocampus	M81	4	RASSF3	no
Brain_Hippocampus	M81	4	RBM47	no
Brain_Hippocampus	M81	4	RCN3	no
Brain_Hippocampus	M81	4	RCSD1	no
Brain_Hippocampus	M81	4	REEP4	no
Brain_Hippocampus	M81	4	RGL3	no
Brain_Hippocampus	M81	4	RGS1	no
Brain_Hippocampus	M81	4	RGS10	no
Brain_Hippocampus	M81	4	RGS19	no
Brain_Hippocampus	M81	4	RHBDF2	no
Brain_Hippocampus	M81	4	RIN3	no
Brain_Hippocampus	M81	4	RINL	no
Brain_Hippocampus	M81	4	RIPK1	no
Brain_Hippocampus	M81	4	RNASE6	no
Brain_Hippocampus	M81	4	RNASET2	no
Brain_Hippocampus	M81	4	RNF135	no
Brain_Hippocampus	M81	4	RNF166	no
Brain_Hippocampus	M81	4	RP11.876N24.3	no
Brain_Hippocampus	M81	4	RP4.671O14.5	no
Brain_Hippocampus	M81	4	RP6.159A1.4	no
Brain_Hippocampus	M81	4	RPN2	no
Brain_Hippocampus	M81	4	RPS6KA1	no
Brain_Hippocampus	M81	4	RSAD2	no
Brain_Hippocampus	M81	4	RUBCNL	no
Brain_Hippocampus	M81	4	RUNX1	no
Brain_Hippocampus	M81	4	RUNX2	no
Brain_Hippocampus	M81	4	RUNX3	no
Brain_Hippocampus	M81	4	S100A11	no
Brain_Hippocampus	M81	4	S100A4	no
Brain_Hippocampus	M81	4	S100A8	no
Brain_Hippocampus	M81	4	S100A9	no
Brain_Hippocampus	M81	4	SAMD9	no
Brain_Hippocampus	M81	4	SAMD9L	no
Brain_Hippocampus	M81	4	SAMSN1	no
Brain_Hippocampus	M81	4	SASH3	no
Brain_Hippocampus	M81	4	SCIN	no
Brain_Hippocampus	M81	4	SELL	no
Brain_Hippocampus	M81	4	SELPLG	no
Brain_Hippocampus	M81	4	SERPINA1	no
Brain_Hippocampus	M81	4	SERPINB9	no
Brain_Hippocampus	M81	4	SFMBT2	no
Brain_Hippocampus	M81	4	SH2B3	no
Brain_Hippocampus	M81	4	SH3TC1	no
Brain_Hippocampus	M81	4	SIGLEC1	no
Brain_Hippocampus	M81	4	SIGLEC10	no
Brain_Hippocampus	M81	4	SIGLEC8	no
Brain_Hippocampus	M81	4	SIPA1	no
Brain_Hippocampus	M81	4	SIRPB2	no
Brain_Hippocampus	M81	4	SLA	no
Brain_Hippocampus	M81	4	SLC11A1	no
Brain_Hippocampus	M81	4	SLC15A3	no
Brain_Hippocampus	M81	4	SLC16A3	no
Brain_Hippocampus	M81	4	SLC16A6	no
Brain_Hippocampus	M81	4	SLC17A9	no
Brain_Hippocampus	M81	4	SLC1A5	no
Brain_Hippocampus	M81	4	SLC25A37	no
Brain_Hippocampus	M81	4	SLC2A5	no
Brain_Hippocampus	M81	4	SLC37A2	no
Brain_Hippocampus	M81	4	SLC40A1	no
Brain_Hippocampus	M81	4	SLC7A7	no
Brain_Hippocampus	M81	4	SLCO2B1	no
Brain_Hippocampus	M81	4	SLFN11	no
Brain_Hippocampus	M81	4	SOCS6	no
Brain_Hippocampus	M81	4	SP100	yes
Brain_Hippocampus	M81	4	SP110	no
Brain_Hippocampus	M81	4	SP140L	no
Brain_Hippocampus	M81	4	SPI1	yes
Brain_Hippocampus	M81	4	SPN	no
Brain_Hippocampus	M81	4	SRGAP2	no
Brain_Hippocampus	M81	4	SRGAP2B	no
Brain_Hippocampus	M81	4	ST6GAL1	no
Brain_Hippocampus	M81	4	ST8SIA4	no
Brain_Hippocampus	M81	4	STAB1	no
Brain_Hippocampus	M81	4	STAT1	no
Brain_Hippocampus	M81	4	STEAP3	no
Brain_Hippocampus	M81	4	STK10	no
Brain_Hippocampus	M81	4	STXBP2	no
Brain_Hippocampus	M81	4	SUSD3	no
Brain_Hippocampus	M81	4	SYK	yes
Brain_Hippocampus	M81	4	SYTL3	no
Brain_Hippocampus	M81	4	TAL1	no
Brain_Hippocampus	M81	4	TAPBPL	no
Brain_Hippocampus	M81	4	TBXAS1	yes
Brain_Hippocampus	M81	4	TCIRG1	yes
Brain_Hippocampus	M81	4	TFEC	no
Brain_Hippocampus	M81	4	TGFB1	no
Brain_Hippocampus	M81	4	TGFBI	no
Brain_Hippocampus	M81	4	TGFBR1	no
Brain_Hippocampus	M81	4	TGIF2	no
Brain_Hippocampus	M81	4	THEMIS2	no
Brain_Hippocampus	M81	4	TLR10	no
Brain_Hippocampus	M81	4	TLR2	no
Brain_Hippocampus	M81	4	TLR3	no
Brain_Hippocampus	M81	4	TLR5	no
Brain_Hippocampus	M81	4	TLR6	no
Brain_Hippocampus	M81	4	TLR7	no
Brain_Hippocampus	M81	4	TMC4	no
Brain_Hippocampus	M81	4	TMC8	no
Brain_Hippocampus	M81	4	TMEM119	no
Brain_Hippocampus	M81	4	TMEM173	no
Brain_Hippocampus	M81	4	TMEM86A	no
Brain_Hippocampus	M81	4	TMIGD3	no
Brain_Hippocampus	M81	4	TNFAIP8	no
Brain_Hippocampus	M81	4	TNFRSF13C	no
Brain_Hippocampus	M81	4	TNFRSF1B	no
Brain_Hippocampus	M81	4	TNFSF10	no
Brain_Hippocampus	M81	4	TNFSF13B	no
Brain_Hippocampus	M81	4	TOR4A	no
Brain_Hippocampus	M81	4	TP53I13	no
Brain_Hippocampus	M81	4	TPK1	no
Brain_Hippocampus	M81	4	TREM2	no
Brain_Hippocampus	M81	4	TRIM21	no
Brain_Hippocampus	M81	4	TRIM22	no
Brain_Hippocampus	M81	4	TRIM38	no
Brain_Hippocampus	M81	4	TRIM5	no
Brain_Hippocampus	M81	4	TSPAN14	no
Brain_Hippocampus	M81	4	TYROBP	yes
Brain_Hippocampus	M81	4	UBA7	no
Brain_Hippocampus	M81	4	UCP2	no
Brain_Hippocampus	M81	4	UNC93B1	no
Brain_Hippocampus	M81	4	USP18	no
Brain_Hippocampus	M81	4	VAMP8	no
Brain_Hippocampus	M81	4	VAV1	no
Brain_Hippocampus	M81	4	VEGFA	no
Brain_Hippocampus	M81	4	VENTX	no
Brain_Hippocampus	M81	4	VSIG4	no
Brain_Hippocampus	M81	4	WAS	no
Brain_Hippocampus	M81	4	WDFY4	no
Brain_Hippocampus	M81	4	XAF1	no
Brain_Hippocampus	M81	4	ZFHX3	no
Brain_Hippocampus	M81	4	ZFP36L2	no
Brain_Hippocampus	M81	4	ZMYND15	no
Brain_Hippocampus	M81	4	ZNF618	no
Brain_Hippocampus	M81	4	ZNFX1	no
Brain_Hippocampus	M82	4	A2M	no
Brain_Hippocampus	M82	4	A4GALT	no
Brain_Hippocampus	M82	4	AAED1	no
Brain_Hippocampus	M82	4	ABCA9	no
Brain_Hippocampus	M82	4	ABCB1	no
Brain_Hippocampus	M82	4	ABCG2	no
Brain_Hippocampus	M82	4	ABHD4	no
Brain_Hippocampus	M82	4	ABLIM3	no
Brain_Hippocampus	M82	4	AC006978.6	no
Brain_Hippocampus	M82	4	AC007743.1	no
Brain_Hippocampus	M82	4	AC083843.1	no
Brain_Hippocampus	M82	4	ACER2	no
Brain_Hippocampus	M82	4	ACKR1	no
Brain_Hippocampus	M82	4	ACOT9	no
Brain_Hippocampus	M82	4	ACSL5	yes
Brain_Hippocampus	M82	4	ACTA1	no
Brain_Hippocampus	M82	4	ACTA2	no
Brain_Hippocampus	M82	4	ACTC1	no
Brain_Hippocampus	M82	4	ACTG2	no
Brain_Hippocampus	M82	4	ACVRL1	no
Brain_Hippocampus	M82	4	ADAMTS1	no
Brain_Hippocampus	M82	4	ADAMTS2	no
Brain_Hippocampus	M82	4	ADAMTS9	no
Brain_Hippocampus	M82	4	ADAMTSL4	no
Brain_Hippocampus	M82	4	ADCY4	no
Brain_Hippocampus	M82	4	ADGRD1	no
Brain_Hippocampus	M82	4	ADGRE2	no
Brain_Hippocampus	M82	4	ADGRF5	yes
Brain_Hippocampus	M82	4	ADGRG6	no
Brain_Hippocampus	M82	4	ADGRL4	yes
Brain_Hippocampus	M82	4	ADH1B	no
Brain_Hippocampus	M82	4	ADM	no
Brain_Hippocampus	M82	4	ADPGK	no
Brain_Hippocampus	M82	4	ADPRM	no
Brain_Hippocampus	M82	4	AEBP1	no
Brain_Hippocampus	M82	4	AFAP1L1	no
Brain_Hippocampus	M82	4	AGER	no
Brain_Hippocampus	M82	4	AJUBA	no
Brain_Hippocampus	M82	4	AKAP2	no
Brain_Hippocampus	M82	4	AKAP7	no
Brain_Hippocampus	M82	4	ALPL	no
Brain_Hippocampus	M82	4	ANGPT2	no
Brain_Hippocampus	M82	4	ANGPTL4	no
Brain_Hippocampus	M82	4	ANKLE2	no
Brain_Hippocampus	M82	4	ANKRD18B	no
Brain_Hippocampus	M82	4	ANKRD37	no
Brain_Hippocampus	M82	4	ANO1	no
Brain_Hippocampus	M82	4	ANO2	no
Brain_Hippocampus	M82	4	ANO6	no
Brain_Hippocampus	M82	4	ANPEP	no
Brain_Hippocampus	M82	4	ANXA2	no
Brain_Hippocampus	M82	4	ANXA3	no
Brain_Hippocampus	M82	4	AOC3	no
Brain_Hippocampus	M82	4	AOX1	no
Brain_Hippocampus	M82	4	APLNR	no
Brain_Hippocampus	M82	4	APOL1	no
Brain_Hippocampus	M82	4	APOL3	no
Brain_Hippocampus	M82	4	APOL4	no
Brain_Hippocampus	M82	4	APOL6	no
Brain_Hippocampus	M82	4	APOLD1	no
Brain_Hippocampus	M82	4	AQP1	no
Brain_Hippocampus	M82	4	ARAP3	no
Brain_Hippocampus	M82	4	ARHGAP29	no
Brain_Hippocampus	M82	4	ARHGAP42	no
Brain_Hippocampus	M82	4	ARHGEF15	no
Brain_Hippocampus	M82	4	ARID5A	no
Brain_Hippocampus	M82	4	ARRDC3	no
Brain_Hippocampus	M82	4	ARSE	no
Brain_Hippocampus	M82	4	ASAP3	no
Brain_Hippocampus	M82	4	ASXL1	no
Brain_Hippocampus	M82	4	ATF5	no
Brain_Hippocampus	M82	4	ATOH8	no
Brain_Hippocampus	M82	4	ATP10A	no
Brain_Hippocampus	M82	4	ATP2A3	no
Brain_Hippocampus	M82	4	ATP6V0E1	no
Brain_Hippocampus	M82	4	B3GALNT2	no
Brain_Hippocampus	M82	4	B4GALT1	no
Brain_Hippocampus	M82	4	BACE2	no
Brain_Hippocampus	M82	4	BAX	no
Brain_Hippocampus	M82	4	BCAM	no
Brain_Hippocampus	M82	4	BCL2L13	no
Brain_Hippocampus	M82	4	BCL3	no
Brain_Hippocampus	M82	4	BCL6	no
Brain_Hippocampus	M82	4	BCL6B	no
Brain_Hippocampus	M82	4	BGN	no
Brain_Hippocampus	M82	4	BHLHE40	no
Brain_Hippocampus	M82	4	BIN3	no
Brain_Hippocampus	M82	4	BIRC3	no
Brain_Hippocampus	M82	4	BMP6	no
Brain_Hippocampus	M82	4	BMS1	no
Brain_Hippocampus	M82	4	BRI3	no
Brain_Hippocampus	M82	4	BTG2	no
Brain_Hippocampus	M82	4	BTN2A2	no
Brain_Hippocampus	M82	4	BZW1	no
Brain_Hippocampus	M82	4	BZW2	no
Brain_Hippocampus	M82	4	C10orf10	no
Brain_Hippocampus	M82	4	C11orf96	no
Brain_Hippocampus	M82	4	C15orf40	no
Brain_Hippocampus	M82	4	C17orf100	no
Brain_Hippocampus	M82	4	C17orf62	no
Brain_Hippocampus	M82	4	C1QTNF1	no
Brain_Hippocampus	M82	4	C1R	no
Brain_Hippocampus	M82	4	C1RL	no
Brain_Hippocampus	M82	4	C1S	no
Brain_Hippocampus	M82	4	C1orf64	no
Brain_Hippocampus	M82	4	C2CD2	no
Brain_Hippocampus	M82	4	C4A	no
Brain_Hippocampus	M82	4	C4B	no
Brain_Hippocampus	M82	4	C5AR1	no
Brain_Hippocampus	M82	4	C6orf47	no
Brain_Hippocampus	M82	4	C7	no
Brain_Hippocampus	M82	4	CA4	no
Brain_Hippocampus	M82	4	CALD1	no
Brain_Hippocampus	M82	4	CALML4	no
Brain_Hippocampus	M82	4	CARD10	no
Brain_Hippocampus	M82	4	CARD6	no
Brain_Hippocampus	M82	4	CARMN	no
Brain_Hippocampus	M82	4	CASC15	no
Brain_Hippocampus	M82	4	CASP10	no
Brain_Hippocampus	M82	4	CASP4	no
Brain_Hippocampus	M82	4	CASQ2	no
Brain_Hippocampus	M82	4	CCDC68	no
Brain_Hippocampus	M82	4	CCDC80	no
Brain_Hippocampus	M82	4	CCL2	no
Brain_Hippocampus	M82	4	CCM2L	no
Brain_Hippocampus	M82	4	CCND1	no
Brain_Hippocampus	M82	4	CCNL1	no
Brain_Hippocampus	M82	4	CD248	no
Brain_Hippocampus	M82	4	CD320	no
Brain_Hippocampus	M82	4	CD34	no
Brain_Hippocampus	M82	4	CD40	no
Brain_Hippocampus	M82	4	CD44	no
Brain_Hippocampus	M82	4	CD59	no
Brain_Hippocampus	M82	4	CD63	yes
Brain_Hippocampus	M82	4	CD93	yes
Brain_Hippocampus	M82	4	CD99	no
Brain_Hippocampus	M82	4	CDA	no
Brain_Hippocampus	M82	4	CDH5	no
Brain_Hippocampus	M82	4	CDH6	no
Brain_Hippocampus	M82	4	CDK2	no
Brain_Hippocampus	M82	4	CDK4	no
Brain_Hippocampus	M82	4	CDKN1A	yes
Brain_Hippocampus	M82	4	CEBPB	no
Brain_Hippocampus	M82	4	CEBPD	no
Brain_Hippocampus	M82	4	CFB	no
Brain_Hippocampus	M82	4	CFH	no
Brain_Hippocampus	M82	4	CFI	no
Brain_Hippocampus	M82	4	CH507.42P11.8	no
Brain_Hippocampus	M82	4	CHCHD3	no
Brain_Hippocampus	M82	4	CHI3L1	no
Brain_Hippocampus	M82	4	CHI3L2	no
Brain_Hippocampus	M82	4	CHSY1	yes
Brain_Hippocampus	M82	4	CKM	no
Brain_Hippocampus	M82	4	CLDN5	no
Brain_Hippocampus	M82	4	CLEC14A	no
Brain_Hippocampus	M82	4	CLEC1A	no
Brain_Hippocampus	M82	4	CLEC2B	no
Brain_Hippocampus	M82	4	CLIC1	yes
Brain_Hippocampus	M82	4	CLIC2	no
Brain_Hippocampus	M82	4	CLIC5	no
Brain_Hippocampus	M82	4	CMAHP	no
Brain_Hippocampus	M82	4	CMTM6	no
Brain_Hippocampus	M82	4	CMTM8	no
Brain_Hippocampus	M82	4	CNBP	no
Brain_Hippocampus	M82	4	CNIH4	no
Brain_Hippocampus	M82	4	CNN1	no
Brain_Hippocampus	M82	4	CNOT8	no
Brain_Hippocampus	M82	4	COBLL1	no
Brain_Hippocampus	M82	4	COL14A1	no
Brain_Hippocampus	M82	4	COL15A1	no
Brain_Hippocampus	M82	4	COL18A1	no
Brain_Hippocampus	M82	4	COL1A1	no
Brain_Hippocampus	M82	4	COL1A2	no
Brain_Hippocampus	M82	4	COL3A1	no
Brain_Hippocampus	M82	4	COL4A1	no
Brain_Hippocampus	M82	4	COL4A2	no
Brain_Hippocampus	M82	4	COL4A3	no
Brain_Hippocampus	M82	4	COL4A4	no
Brain_Hippocampus	M82	4	COLEC12	no
Brain_Hippocampus	M82	4	COLGALT1	no
Brain_Hippocampus	M82	4	CP	no
Brain_Hippocampus	M82	4	CPT1A	no
Brain_Hippocampus	M82	4	CRADD	no
Brain_Hippocampus	M82	4	CREG1	no
Brain_Hippocampus	M82	4	CREM	no
Brain_Hippocampus	M82	4	CRIM1	no
Brain_Hippocampus	M82	4	CRISPLD2	no
Brain_Hippocampus	M82	4	CSF1	no
Brain_Hippocampus	M82	4	CSRNP1	yes
Brain_Hippocampus	M82	4	CSTB	no
Brain_Hippocampus	M82	4	CTD.3252C9.4	no
Brain_Hippocampus	M82	4	CTNNAL1	no
Brain_Hippocampus	M82	4	CTSL	no
Brain_Hippocampus	M82	4	CXCL1	no
Brain_Hippocampus	M82	4	CXCL2	no
Brain_Hippocampus	M82	4	CXCL8	no
Brain_Hippocampus	M82	4	CXXC5	no
Brain_Hippocampus	M82	4	CYB5RL	no
Brain_Hippocampus	M82	4	CYP1B1	no
Brain_Hippocampus	M82	4	CYR61	no
Brain_Hippocampus	M82	4	CYSLTR2	no
Brain_Hippocampus	M82	4	CYTH3	no
Brain_Hippocampus	M82	4	CYYR1	yes
Brain_Hippocampus	M82	4	DACT2	no
Brain_Hippocampus	M82	4	DAD1	no
Brain_Hippocampus	M82	4	DCAF12	no
Brain_Hippocampus	M82	4	DCHS1	no
Brain_Hippocampus	M82	4	DCN	no
Brain_Hippocampus	M82	4	DCUN1D3	no
Brain_Hippocampus	M82	4	DDIT4	no
Brain_Hippocampus	M82	4	DDX19B	no
Brain_Hippocampus	M82	4	DDX50	no
Brain_Hippocampus	M82	4	DEGS2	no
Brain_Hippocampus	M82	4	DES	no
Brain_Hippocampus	M82	4	DHRSX	no
Brain_Hippocampus	M82	4	DHX32	no
Brain_Hippocampus	M82	4	DIABLO	no
Brain_Hippocampus	M82	4	DIO3OS	no
Brain_Hippocampus	M82	4	DKC1	no
Brain_Hippocampus	M82	4	DLL4	no
Brain_Hippocampus	M82	4	DNAJC2	no
Brain_Hippocampus	M82	4	DNAJC28	no
Brain_Hippocampus	M82	4	DOCK6	yes
Brain_Hippocampus	M82	4	DRAM1	no
Brain_Hippocampus	M82	4	DSE	no
Brain_Hippocampus	M82	4	DUSP1	no
Brain_Hippocampus	M82	4	DUSP12	no
Brain_Hippocampus	M82	4	DYNLT1	no
Brain_Hippocampus	M82	4	EAF1	no
Brain_Hippocampus	M82	4	EBF1	no
Brain_Hippocampus	M82	4	ECE1	no
Brain_Hippocampus	M82	4	ECI2	no
Brain_Hippocampus	M82	4	ECM1	no
Brain_Hippocampus	M82	4	ECSCR	no
Brain_Hippocampus	M82	4	EDEM2	no
Brain_Hippocampus	M82	4	EDN1	no
Brain_Hippocampus	M82	4	EDN3	no
Brain_Hippocampus	M82	4	EDNRA	no
Brain_Hippocampus	M82	4	EGR1	no
Brain_Hippocampus	M82	4	EGR2	no
Brain_Hippocampus	M82	4	EHBP1L1	no
Brain_Hippocampus	M82	4	EHD2	no
Brain_Hippocampus	M82	4	EHD4	no
Brain_Hippocampus	M82	4	EIF2S3	no
Brain_Hippocampus	M82	4	EIF3M	no
Brain_Hippocampus	M82	4	EIF4A1	yes
Brain_Hippocampus	M82	4	EIF4A3	no
Brain_Hippocampus	M82	4	EIF4EBP1	no
Brain_Hippocampus	M82	4	EIF4H	no
Brain_Hippocampus	M82	4	ELK3	no
Brain_Hippocampus	M82	4	ELL	no
Brain_Hippocampus	M82	4	ELMSAN1	no
Brain_Hippocampus	M82	4	ELOVL7	yes
Brain_Hippocampus	M82	4	EMCN	no
Brain_Hippocampus	M82	4	EMILIN2	no
Brain_Hippocampus	M82	4	EMP1	no
Brain_Hippocampus	M82	4	EMP2	no
Brain_Hippocampus	M82	4	EMP3	yes
Brain_Hippocampus	M82	4	ENG	no
Brain_Hippocampus	M82	4	ENO3	no
Brain_Hippocampus	M82	4	EOGT	no
Brain_Hippocampus	M82	4	EPAS1	no
Brain_Hippocampus	M82	4	EPHA2	no
Brain_Hippocampus	M82	4	EPHA3	no
Brain_Hippocampus	M82	4	EPHB4	no
Brain_Hippocampus	M82	4	EPS8	no
Brain_Hippocampus	M82	4	ERG	no
Brain_Hippocampus	M82	4	ESAM	yes
Brain_Hippocampus	M82	4	ESYT2	no
Brain_Hippocampus	M82	4	ETF1	no
Brain_Hippocampus	M82	4	ETS1	no
Brain_Hippocampus	M82	4	ETS2	no
Brain_Hippocampus	M82	4	ETV5	no
Brain_Hippocampus	M82	4	ETV6	no
Brain_Hippocampus	M82	4	EZH2	no
Brain_Hippocampus	M82	4	F11R	no
Brain_Hippocampus	M82	4	FABP5	no
Brain_Hippocampus	M82	4	FAM110D	no
Brain_Hippocampus	M82	4	FAM129A	no
Brain_Hippocampus	M82	4	FAM129B	no
Brain_Hippocampus	M82	4	FAM133A	no
Brain_Hippocampus	M82	4	FAM20C	no
Brain_Hippocampus	M82	4	FAM26E	no
Brain_Hippocampus	M82	4	FAM45A	no
Brain_Hippocampus	M82	4	FAM89A	no
Brain_Hippocampus	M82	4	FBLIM1	no
Brain_Hippocampus	M82	4	FBXO9	no
Brain_Hippocampus	M82	4	FEM1C	no
Brain_Hippocampus	M82	4	FENDRR	no
Brain_Hippocampus	M82	4	FES	no
Brain_Hippocampus	M82	4	FGD5	no
Brain_Hippocampus	M82	4	FGR	no
Brain_Hippocampus	M82	4	FHL5	no
Brain_Hippocampus	M82	4	FHOD1	no
Brain_Hippocampus	M82	4	FILIP1L	no
Brain_Hippocampus	M82	4	FKBP5	no
Brain_Hippocampus	M82	4	FLI1	yes
Brain_Hippocampus	M82	4	FLNA	no
Brain_Hippocampus	M82	4	FLT1	no
Brain_Hippocampus	M82	4	FMOD	no
Brain_Hippocampus	M82	4	FN1	no
Brain_Hippocampus	M82	4	FN3KRP	no
Brain_Hippocampus	M82	4	FNDC3B	no
Brain_Hippocampus	M82	4	FOS	no
Brain_Hippocampus	M82	4	FOSB	no
Brain_Hippocampus	M82	4	FOSL1	no
Brain_Hippocampus	M82	4	FOSL2	no
Brain_Hippocampus	M82	4	FOXC1	no
Brain_Hippocampus	M82	4	FOXF1	no
Brain_Hippocampus	M82	4	FOXF2	no
Brain_Hippocampus	M82	4	FOXQ1	no
Brain_Hippocampus	M82	4	FOXS1	no
Brain_Hippocampus	M82	4	FRMD3	no
Brain_Hippocampus	M82	4	FRZB	no
Brain_Hippocampus	M82	4	FUOM	no
Brain_Hippocampus	M82	4	FUT11	no
Brain_Hippocampus	M82	4	FZD4	no
Brain_Hippocampus	M82	4	FZD6	no
Brain_Hippocampus	M82	4	GABRE	no
Brain_Hippocampus	M82	4	GADD45A	yes
Brain_Hippocampus	M82	4	GADD45B	no
Brain_Hippocampus	M82	4	GADD45G	no
Brain_Hippocampus	M82	4	GALNT2	no
Brain_Hippocampus	M82	4	GATA2	no
Brain_Hippocampus	M82	4	GBP1	no
Brain_Hippocampus	M82	4	GBP2	no
Brain_Hippocampus	M82	4	GCH1	no
Brain_Hippocampus	M82	4	GCLM	no
Brain_Hippocampus	M82	4	GCNA	no
Brain_Hippocampus	M82	4	GEM	no
Brain_Hippocampus	M82	4	GEMIN2	no
Brain_Hippocampus	M82	4	GFAP	no
Brain_Hippocampus	M82	4	GGT5	no
Brain_Hippocampus	M82	4	GIMAP1	no
Brain_Hippocampus	M82	4	GIMAP2	no
Brain_Hippocampus	M82	4	GIMAP4	no
Brain_Hippocampus	M82	4	GIMAP5	no
Brain_Hippocampus	M82	4	GIMAP6	yes
Brain_Hippocampus	M82	4	GIMAP7	no
Brain_Hippocampus	M82	4	GIMAP8	no
Brain_Hippocampus	M82	4	GJA4	no
Brain_Hippocampus	M82	4	GJA5	no
Brain_Hippocampus	M82	4	GJC1	no
Brain_Hippocampus	M82	4	GK	no
Brain_Hippocampus	M82	4	GLIS2	no
Brain_Hippocampus	M82	4	GLMP	no
Brain_Hippocampus	M82	4	GNAI3	no
Brain_Hippocampus	M82	4	GNG11	no
Brain_Hippocampus	M82	4	GNG5	no
Brain_Hippocampus	M82	4	GNL2	no
Brain_Hippocampus	M82	4	GNL3	no
Brain_Hippocampus	M82	4	GPAT4	no
Brain_Hippocampus	M82	4	GPATCH4	no
Brain_Hippocampus	M82	4	GPCPD1	no
Brain_Hippocampus	M82	4	GPD1L	no
Brain_Hippocampus	M82	4	GPER1	no
Brain_Hippocampus	M82	4	GPKOW	no
Brain_Hippocampus	M82	4	GPR4	yes
Brain_Hippocampus	M82	4	GPR85	no
Brain_Hippocampus	M82	4	GRASP	no
Brain_Hippocampus	M82	4	GTF2IRD1	no
Brain_Hippocampus	M82	4	GTPBP4	yes
Brain_Hippocampus	M82	4	HAPLN3	no
Brain_Hippocampus	M82	4	HDAC7	no
Brain_Hippocampus	M82	4	HDX	no
Brain_Hippocampus	M82	4	HEBP2	no
Brain_Hippocampus	M82	4	HEG1	no
Brain_Hippocampus	M82	4	HEIH	no
Brain_Hippocampus	M82	4	HELZ2	no
Brain_Hippocampus	M82	4	HERC2P2	no
Brain_Hippocampus	M82	4	HERC2P9	no
Brain_Hippocampus	M82	4	HES1	no
Brain_Hippocampus	M82	4	HEXB	no
Brain_Hippocampus	M82	4	HEYL	no
Brain_Hippocampus	M82	4	HGF	no
Brain_Hippocampus	M82	4	HHEX	no
Brain_Hippocampus	M82	4	HIF1A	no
Brain_Hippocampus	M82	4	HIGD1B	no
Brain_Hippocampus	M82	4	HILPDA	no
Brain_Hippocampus	M82	4	HLA.E	no
Brain_Hippocampus	M82	4	HMGN4	no
Brain_Hippocampus	M82	4	HNRNPAB	no
Brain_Hippocampus	M82	4	HRC	no
Brain_Hippocampus	M82	4	HRCT1	no
Brain_Hippocampus	M82	4	HSD3B7	no
Brain_Hippocampus	M82	4	HSPA12B	no
Brain_Hippocampus	M82	4	HSPB7	no
Brain_Hippocampus	M82	4	HSPG2	no
Brain_Hippocampus	M82	4	HVCN1	no
Brain_Hippocampus	M82	4	HYAL1	no
Brain_Hippocampus	M82	4	HYAL2	no
Brain_Hippocampus	M82	4	ICAM1	no
Brain_Hippocampus	M82	4	ICAM2	no
Brain_Hippocampus	M82	4	ID1	no
Brain_Hippocampus	M82	4	ID3	no
Brain_Hippocampus	M82	4	IER2	no
Brain_Hippocampus	M82	4	IER3	no
Brain_Hippocampus	M82	4	IFFO2	no
Brain_Hippocampus	M82	4	IFI16	no
Brain_Hippocampus	M82	4	IFITM1	no
Brain_Hippocampus	M82	4	IFITM2	no
Brain_Hippocampus	M82	4	IFITM3	no
Brain_Hippocampus	M82	4	IFNAR2	no
Brain_Hippocampus	M82	4	IFRD2	no
Brain_Hippocampus	M82	4	IGF2	no
Brain_Hippocampus	M82	4	IGFBP3	no
Brain_Hippocampus	M82	4	IGFBP4	no
Brain_Hippocampus	M82	4	IGFBP7	no
Brain_Hippocampus	M82	4	IGFLR1	no
Brain_Hippocampus	M82	4	IL15RA	no
Brain_Hippocampus	M82	4	IL18R1	no
Brain_Hippocampus	M82	4	IL1R1	no
Brain_Hippocampus	M82	4	IL1RL1	no
Brain_Hippocampus	M82	4	IL32	no
Brain_Hippocampus	M82	4	IL3RA	no
Brain_Hippocampus	M82	4	IL4R	yes
Brain_Hippocampus	M82	4	IL6R	no
Brain_Hippocampus	M82	4	ILF2	yes
Brain_Hippocampus	M82	4	ING1	no
Brain_Hippocampus	M82	4	IPO4	no
Brain_Hippocampus	M82	4	IRAK3	no
Brain_Hippocampus	M82	4	IRF1	no
Brain_Hippocampus	M82	4	IRF7	no
Brain_Hippocampus	M82	4	ITGA1	yes
Brain_Hippocampus	M82	4	ITGA10	no
Brain_Hippocampus	M82	4	ITGA11	no
Brain_Hippocampus	M82	4	ITGA5	no
Brain_Hippocampus	M82	4	ITGB4	no
Brain_Hippocampus	M82	4	ITIH2	no
Brain_Hippocampus	M82	4	ITIH5	yes
Brain_Hippocampus	M82	4	ITM2A	no
Brain_Hippocampus	M82	4	ITPKC	no
Brain_Hippocampus	M82	4	ITPR3	yes
Brain_Hippocampus	M82	4	ITPRIP	no
Brain_Hippocampus	M82	4	JAG1	no
Brain_Hippocampus	M82	4	JAK1	no
Brain_Hippocampus	M82	4	JPH2	no
Brain_Hippocampus	M82	4	JUN	no
Brain_Hippocampus	M82	4	JUNB	no
Brain_Hippocampus	M82	4	KANK2	no
Brain_Hippocampus	M82	4	KANK3	no
Brain_Hippocampus	M82	4	KAT14	no
Brain_Hippocampus	M82	4	KCNE4	no
Brain_Hippocampus	M82	4	KCNJ8	no
Brain_Hippocampus	M82	4	KCNMB1	no
Brain_Hippocampus	M82	4	KCNS3	no
Brain_Hippocampus	M82	4	KCTD10	no
Brain_Hippocampus	M82	4	KDM6B	no
Brain_Hippocampus	M82	4	KIAA0040	no
Brain_Hippocampus	M82	4	KIAA1462	no
Brain_Hippocampus	M82	4	KIF26A	no
Brain_Hippocampus	M82	4	KIRREL	yes
Brain_Hippocampus	M82	4	KLF11	no
Brain_Hippocampus	M82	4	KLF2	no
Brain_Hippocampus	M82	4	KLF4	no
Brain_Hippocampus	M82	4	KLF6	no
Brain_Hippocampus	M82	4	KLF9	no
Brain_Hippocampus	M82	4	KLHL41	no
Brain_Hippocampus	M82	4	KPNB1	no
Brain_Hippocampus	M82	4	KRT1	no
Brain_Hippocampus	M82	4	KRT10	no
Brain_Hippocampus	M82	4	KRT5	no
Brain_Hippocampus	M82	4	LACTB	no
Brain_Hippocampus	M82	4	LAMA5	yes
Brain_Hippocampus	M82	4	LAMB2	no
Brain_Hippocampus	M82	4	LAMC1	no
Brain_Hippocampus	M82	4	LAMC3	no
Brain_Hippocampus	M82	4	LBH	no
Brain_Hippocampus	M82	4	LDAH	no
Brain_Hippocampus	M82	4	LDLR	no
Brain_Hippocampus	M82	4	LEF1	no
Brain_Hippocampus	M82	4	LEO1	no
Brain_Hippocampus	M82	4	LEPR	no
Brain_Hippocampus	M82	4	LGALS1	no
Brain_Hippocampus	M82	4	LGALS3	no
Brain_Hippocampus	M82	4	LGMN	no
Brain_Hippocampus	M82	4	LIMK2	no
Brain_Hippocampus	M82	4	LIMS1	no
Brain_Hippocampus	M82	4	LIMS2	no
Brain_Hippocampus	M82	4	LINC00963	no
Brain_Hippocampus	M82	4	LINC01006	no
Brain_Hippocampus	M82	4	LMNB1	no
Brain_Hippocampus	M82	4	LMO2	no
Brain_Hippocampus	M82	4	LOXL2	no
Brain_Hippocampus	M82	4	LPCAT3	no
Brain_Hippocampus	M82	4	LPP	no
Brain_Hippocampus	M82	4	LRCH1	no
Brain_Hippocampus	M82	4	LRP10	yes
Brain_Hippocampus	M82	4	LRRC17	no
Brain_Hippocampus	M82	4	LRRC32	no
Brain_Hippocampus	M82	4	LRRC42	no
Brain_Hippocampus	M82	4	LRRC59	no
Brain_Hippocampus	M82	4	LSG1	no
Brain_Hippocampus	M82	4	LSMEM1	no
Brain_Hippocampus	M82	4	LSR	yes
Brain_Hippocampus	M82	4	LTBP2	no
Brain_Hippocampus	M82	4	LTBR	no
Brain_Hippocampus	M82	4	LUM	no
Brain_Hippocampus	M82	4	LY75	no
Brain_Hippocampus	M82	4	LYN	no
Brain_Hippocampus	M82	4	MAD2L2	no
Brain_Hippocampus	M82	4	MAFF	no
Brain_Hippocampus	M82	4	MAOA	no
Brain_Hippocampus	M82	4	MAP2K3	no
Brain_Hippocampus	M82	4	MAP3K14	no
Brain_Hippocampus	M82	4	MAP3K6	no
Brain_Hippocampus	M82	4	MAP3K8	no
Brain_Hippocampus	M82	4	MAPK1IP1L	no
Brain_Hippocampus	M82	4	MAPKAPK2	no
Brain_Hippocampus	M82	4	MARCH3	no
Brain_Hippocampus	M82	4	MARK3	no
Brain_Hippocampus	M82	4	MARVELD2	no
Brain_Hippocampus	M82	4	MATN3	no
Brain_Hippocampus	M82	4	MB	no
Brain_Hippocampus	M82	4	MCL1	no
Brain_Hippocampus	M82	4	MECOM	no
Brain_Hippocampus	M82	4	METRNL	no
Brain_Hippocampus	M82	4	MFAP4	no
Brain_Hippocampus	M82	4	MFSD2A	no
Brain_Hippocampus	M82	4	MFSD7	no
Brain_Hippocampus	M82	4	MGP	no
Brain_Hippocampus	M82	4	MGST2	no
Brain_Hippocampus	M82	4	MICALL2	no
Brain_Hippocampus	M82	4	MIDN	no
Brain_Hippocampus	M82	4	MLKL	no
Brain_Hippocampus	M82	4	MMP14	no
Brain_Hippocampus	M82	4	MMP2	no
Brain_Hippocampus	M82	4	MMRN2	yes
Brain_Hippocampus	M82	4	MOB1A	no
Brain_Hippocampus	M82	4	MOB3C	no
Brain_Hippocampus	M82	4	MOV10	no
Brain_Hippocampus	M82	4	MPZL2	no
Brain_Hippocampus	M82	4	MR1	no
Brain_Hippocampus	M82	4	MRPL39	no
Brain_Hippocampus	M82	4	MSN	no
Brain_Hippocampus	M82	4	MT1E	no
Brain_Hippocampus	M82	4	MT1F	no
Brain_Hippocampus	M82	4	MT1G	no
Brain_Hippocampus	M82	4	MT1L	no
Brain_Hippocampus	M82	4	MT1M	no
Brain_Hippocampus	M82	4	MT1X	no
Brain_Hippocampus	M82	4	MT2A	no
Brain_Hippocampus	M82	4	MTA2	no
Brain_Hippocampus	M82	4	MUSTN1	no
Brain_Hippocampus	M82	4	MVP	no
Brain_Hippocampus	M82	4	MXRA5	no
Brain_Hippocampus	M82	4	MYC	no
Brain_Hippocampus	M82	4	MYCT1	no
Brain_Hippocampus	M82	4	MYH11	no
Brain_Hippocampus	M82	4	MYH7	no
Brain_Hippocampus	M82	4	MYH9	no
Brain_Hippocampus	M82	4	MYL12A	no
Brain_Hippocampus	M82	4	MYL9	no
Brain_Hippocampus	M82	4	MYLK2	no
Brain_Hippocampus	M82	4	MYO1B	no
Brain_Hippocampus	M82	4	MYO1C	yes
Brain_Hippocampus	M82	4	MYZAP	no
Brain_Hippocampus	M82	4	NAGK	no
Brain_Hippocampus	M82	4	NAMPT	no
Brain_Hippocampus	M82	4	NAV2	no
Brain_Hippocampus	M82	4	NBEAL2	no
Brain_Hippocampus	M82	4	NDUFA4L2	no
Brain_Hippocampus	M82	4	NEB	no
Brain_Hippocampus	M82	4	NECTIN2	no
Brain_Hippocampus	M82	4	NEDD4	no
Brain_Hippocampus	M82	4	NEDD9	no
Brain_Hippocampus	M82	4	NES	no
Brain_Hippocampus	M82	4	NET1	no
Brain_Hippocampus	M82	4	NEXN	no
Brain_Hippocampus	M82	4	NFATC1	no
Brain_Hippocampus	M82	4	NFIL3	no
Brain_Hippocampus	M82	4	NFKB2	yes
Brain_Hippocampus	M82	4	NFKBIA	no
Brain_Hippocampus	M82	4	NFKBID	no
Brain_Hippocampus	M82	4	NFKBIZ	no
Brain_Hippocampus	M82	4	NID1	no
Brain_Hippocampus	M82	4	NID2	no
Brain_Hippocampus	M82	4	NIFK	no
Brain_Hippocampus	M82	4	NIPA2	no
Brain_Hippocampus	M82	4	NMB	no
Brain_Hippocampus	M82	4	NOA1	no
Brain_Hippocampus	M82	4	NOD1	no
Brain_Hippocampus	M82	4	NOL10	no
Brain_Hippocampus	M82	4	NOLC1	no
Brain_Hippocampus	M82	4	NONO	no
Brain_Hippocampus	M82	4	NOP2	no
Brain_Hippocampus	M82	4	NOP58	no
Brain_Hippocampus	M82	4	NOS3	no
Brain_Hippocampus	M82	4	NOSTRIN	no
Brain_Hippocampus	M82	4	NOTCH3	yes
Brain_Hippocampus	M82	4	NOTCH4	no
Brain_Hippocampus	M82	4	NPR1	no
Brain_Hippocampus	M82	4	NR4A1	no
Brain_Hippocampus	M82	4	NR4A2	no
Brain_Hippocampus	M82	4	NRARP	no
Brain_Hippocampus	M82	4	NT5C3A	no
Brain_Hippocampus	M82	4	NUP205	no
Brain_Hippocampus	M82	4	NUP98	no
Brain_Hippocampus	M82	4	NUPR1	no
Brain_Hippocampus	M82	4	NXN	no
Brain_Hippocampus	M82	4	NXT1	no
Brain_Hippocampus	M82	4	OCLN	no
Brain_Hippocampus	M82	4	OGN	no
Brain_Hippocampus	M82	4	OLFML1	no
Brain_Hippocampus	M82	4	OLFML2A	no
Brain_Hippocampus	M82	4	OMD	no
Brain_Hippocampus	M82	4	ORAI1	no
Brain_Hippocampus	M82	4	OS9	no
Brain_Hippocampus	M82	4	OSER1	no
Brain_Hippocampus	M82	4	OSGIN1	no
Brain_Hippocampus	M82	4	OSMR	yes
Brain_Hippocampus	M82	4	P2RY14	no
Brain_Hippocampus	M82	4	P3H2	no
Brain_Hippocampus	M82	4	PAG1	no
Brain_Hippocampus	M82	4	PALMD	no
Brain_Hippocampus	M82	4	PAPSS2	no
Brain_Hippocampus	M82	4	PAQR5	no
Brain_Hippocampus	M82	4	PATL1	no
Brain_Hippocampus	M82	4	PBDC1	no
Brain_Hippocampus	M82	4	PCAT19	no
Brain_Hippocampus	M82	4	PCDH18	no
Brain_Hippocampus	M82	4	PCK1	no
Brain_Hippocampus	M82	4	PCOLCE	no
Brain_Hippocampus	M82	4	PCTP	no
Brain_Hippocampus	M82	4	PDE4C	no
Brain_Hippocampus	M82	4	PDE5A	yes
Brain_Hippocampus	M82	4	PDE7B	no
Brain_Hippocampus	M82	4	PDGFRB	yes
Brain_Hippocampus	M82	4	PDLIM1	no
Brain_Hippocampus	M82	4	PDLIM2	no
Brain_Hippocampus	M82	4	PDLIM4	no
Brain_Hippocampus	M82	4	PDPN	no
Brain_Hippocampus	M82	4	PEAR1	no
Brain_Hippocampus	M82	4	PECAM1	yes
Brain_Hippocampus	M82	4	PER1	no
Brain_Hippocampus	M82	4	PERP	no
Brain_Hippocampus	M82	4	PFKFB3	no
Brain_Hippocampus	M82	4	PFN1	no
Brain_Hippocampus	M82	4	PGM2	no
Brain_Hippocampus	M82	4	PGM5	no
Brain_Hippocampus	M82	4	PGR	no
Brain_Hippocampus	M82	4	PHF13	no
Brain_Hippocampus	M82	4	PHLDB2	no
Brain_Hippocampus	M82	4	PI15	no
Brain_Hippocampus	M82	4	PIEZO1	no
Brain_Hippocampus	M82	4	PIK3R3	no
Brain_Hippocampus	M82	4	PIM1	no
Brain_Hippocampus	M82	4	PIM3	no
Brain_Hippocampus	M82	4	PIRT	no
Brain_Hippocampus	M82	4	PKN3	yes
Brain_Hippocampus	M82	4	PLA1A	no
Brain_Hippocampus	M82	4	PLA2G4A	no
Brain_Hippocampus	M82	4	PLA2R1	no
Brain_Hippocampus	M82	4	PLAA	no
Brain_Hippocampus	M82	4	PLAT	no
Brain_Hippocampus	M82	4	PLAUR	yes
Brain_Hippocampus	M82	4	PLD2	no
Brain_Hippocampus	M82	4	PLEKHG1	no
Brain_Hippocampus	M82	4	PLEKHG2	no
Brain_Hippocampus	M82	4	PLEKHH3	no
Brain_Hippocampus	M82	4	PLIN2	no
Brain_Hippocampus	M82	4	PLK3	no
Brain_Hippocampus	M82	4	PLP2	no
Brain_Hippocampus	M82	4	PLSCR1	yes
Brain_Hippocampus	M82	4	PLXDC1	yes
Brain_Hippocampus	M82	4	PMAIP1	no
Brain_Hippocampus	M82	4	PML	no
Brain_Hippocampus	M82	4	PNP	no
Brain_Hippocampus	M82	4	PODN	no
Brain_Hippocampus	M82	4	PODXL	yes
Brain_Hippocampus	M82	4	POLD4	no
Brain_Hippocampus	M82	4	PPIC	no
Brain_Hippocampus	M82	4	PPP1R18	no
Brain_Hippocampus	M82	4	PPP1R3B	no
Brain_Hippocampus	M82	4	PPP3CC	no
Brain_Hippocampus	M82	4	PPRC1	no
Brain_Hippocampus	M82	4	PRDM1	no
Brain_Hippocampus	M82	4	PRELP	no
Brain_Hippocampus	M82	4	PRICKLE3	no
Brain_Hippocampus	M82	4	PRKCDBP	no
Brain_Hippocampus	M82	4	PRKCH	no
Brain_Hippocampus	M82	4	PRMT5	no
Brain_Hippocampus	M82	4	PRMT6	no
Brain_Hippocampus	M82	4	PROCR	no
Brain_Hippocampus	M82	4	PROM1	no
Brain_Hippocampus	M82	4	PROS1	no
Brain_Hippocampus	M82	4	PRPF4	no
Brain_Hippocampus	M82	4	PRSS23	no
Brain_Hippocampus	M82	4	PRX	no
Brain_Hippocampus	M82	4	PSMA3	yes
Brain_Hippocampus	M82	4	PSMA6	yes
Brain_Hippocampus	M82	4	PSMC1	no
Brain_Hippocampus	M82	4	PSMC2	no
Brain_Hippocampus	M82	4	PSMC6	no
Brain_Hippocampus	M82	4	PSMD11	no
Brain_Hippocampus	M82	4	PSMD14	no
Brain_Hippocampus	M82	4	PSMD6	no
Brain_Hippocampus	M82	4	PSMD7	no
Brain_Hippocampus	M82	4	PTBP1	no
Brain_Hippocampus	M82	4	PTGDR2	no
Brain_Hippocampus	M82	4	PTGS2	no
Brain_Hippocampus	M82	4	PTH1R	no
Brain_Hippocampus	M82	4	PTP4A3	no
Brain_Hippocampus	M82	4	PTPRB	yes
Brain_Hippocampus	M82	4	PTPRM	no
Brain_Hippocampus	M82	4	PTTG1IP	no
Brain_Hippocampus	M82	4	PXDC1	no
Brain_Hippocampus	M82	4	PXMP4	no
Brain_Hippocampus	M82	4	PXN	no
Brain_Hippocampus	M82	4	RAB13	no
Brain_Hippocampus	M82	4	RAB27A	no
Brain_Hippocampus	M82	4	RAB8A	no
Brain_Hippocampus	M82	4	RAMP2	no
Brain_Hippocampus	M82	4	RAMP2.AS1	no
Brain_Hippocampus	M82	4	RAMP3	no
Brain_Hippocampus	M82	4	RASIP1	no
Brain_Hippocampus	M82	4	RASL12	no
Brain_Hippocampus	M82	4	RASSF1	no
Brain_Hippocampus	M82	4	RBKS	no
Brain_Hippocampus	M82	4	RBMS1	no
Brain_Hippocampus	M82	4	RBMS2	no
Brain_Hippocampus	M82	4	RBPMS	no
Brain_Hippocampus	M82	4	RBPMS2	no
Brain_Hippocampus	M82	4	RCN1	no
Brain_Hippocampus	M82	4	RDH10	no
Brain_Hippocampus	M82	4	RELA	yes
Brain_Hippocampus	M82	4	RELB	no
Brain_Hippocampus	M82	4	RELL1	no
Brain_Hippocampus	M82	4	RELT	no
Brain_Hippocampus	M82	4	RERGL	no
Brain_Hippocampus	M82	4	RGL1	no
Brain_Hippocampus	M82	4	RGS16	no
Brain_Hippocampus	M82	4	RHOC	yes
Brain_Hippocampus	M82	4	RHOJ	no
Brain_Hippocampus	M82	4	RILPL2	no
Brain_Hippocampus	M82	4	RIPK2	no
Brain_Hippocampus	M82	4	RNF122	no
Brain_Hippocampus	M82	4	RNF144B	no
Brain_Hippocampus	M82	4	RNF149	no
Brain_Hippocampus	M82	4	RNF152	no
Brain_Hippocampus	M82	4	RNF4	no
Brain_Hippocampus	M82	4	ROBO4	no
Brain_Hippocampus	M82	4	RP1.111D6.3	no
Brain_Hippocampus	M82	4	RP11.254F7.2	no
Brain_Hippocampus	M82	4	RP11.345J18.2	no
Brain_Hippocampus	M82	4	RP11.363E7.4	no
Brain_Hippocampus	M82	4	RP11.389C8.2	no
Brain_Hippocampus	M82	4	RP11.420L9.5	no
Brain_Hippocampus	M82	4	RP11.54O7.17	no
Brain_Hippocampus	M82	4	RP11.66N24.3	no
Brain_Hippocampus	M82	4	RP5.1142A6.9	no
Brain_Hippocampus	M82	4	RPGR	no
Brain_Hippocampus	M82	4	RPH3AL	no
Brain_Hippocampus	M82	4	RPL22L1	no
Brain_Hippocampus	M82	4	RRAGC	no
Brain_Hippocampus	M82	4	RRAS	no
Brain_Hippocampus	M82	4	RRS1	no
Brain_Hippocampus	M82	4	RTCB	no
Brain_Hippocampus	M82	4	S100A10	no
Brain_Hippocampus	M82	4	S100A16	no
Brain_Hippocampus	M82	4	S100A6	no
Brain_Hippocampus	M82	4	S1PR1	no
Brain_Hippocampus	M82	4	S1PR3	no
Brain_Hippocampus	M82	4	SAMD11	no
Brain_Hippocampus	M82	4	SAMHD1	no
Brain_Hippocampus	M82	4	SAT1	no
Brain_Hippocampus	M82	4	SBNO2	yes
Brain_Hippocampus	M82	4	SCARF1	no
Brain_Hippocampus	M82	4	SDPR	no
Brain_Hippocampus	M82	4	SEC11C	no
Brain_Hippocampus	M82	4	SEC13	no
Brain_Hippocampus	M82	4	SEC24D	no
Brain_Hippocampus	M82	4	SELENOK	no
Brain_Hippocampus	M82	4	SEMA3F	no
Brain_Hippocampus	M82	4	SEMA3G	no
Brain_Hippocampus	M82	4	SERPINA3	no
Brain_Hippocampus	M82	4	SERPINA5	no
Brain_Hippocampus	M82	4	SERPINB1	no
Brain_Hippocampus	M82	4	SERPINB8	no
Brain_Hippocampus	M82	4	SERPINE1	no
Brain_Hippocampus	M82	4	SERPING1	no
Brain_Hippocampus	M82	4	SERTAD1	no
Brain_Hippocampus	M82	4	SERTAD3	no
Brain_Hippocampus	M82	4	SF3A1	no
Brain_Hippocampus	M82	4	SF3A3	no
Brain_Hippocampus	M82	4	SGF29	no
Brain_Hippocampus	M82	4	SHC1	no
Brain_Hippocampus	M82	4	SHE	no
Brain_Hippocampus	M82	4	SLC10A3	no
Brain_Hippocampus	M82	4	SLC12A7	no
Brain_Hippocampus	M82	4	SLC14A1	no
Brain_Hippocampus	M82	4	SLC16A1	no
Brain_Hippocampus	M82	4	SLC16A4	no
Brain_Hippocampus	M82	4	SLC19A1	no
Brain_Hippocampus	M82	4	SLC19A3	no
Brain_Hippocampus	M82	4	SLC1A7	no
Brain_Hippocampus	M82	4	SLC26A2	no
Brain_Hippocampus	M82	4	SLC2A1	no
Brain_Hippocampus	M82	4	SLC2A3	no
Brain_Hippocampus	M82	4	SLC30A1	no
Brain_Hippocampus	M82	4	SLC30A10	no
Brain_Hippocampus	M82	4	SLC31A1	no
Brain_Hippocampus	M82	4	SLC38A11	no
Brain_Hippocampus	M82	4	SLC38A5	no
Brain_Hippocampus	M82	4	SLC39A1	yes
Brain_Hippocampus	M82	4	SLC39A10	no
Brain_Hippocampus	M82	4	SLC39A14	no
Brain_Hippocampus	M82	4	SLC39A7	no
Brain_Hippocampus	M82	4	SLC39A8	yes
Brain_Hippocampus	M82	4	SLC43A3	no
Brain_Hippocampus	M82	4	SLC52A3	no
Brain_Hippocampus	M82	4	SLC5A6	no
Brain_Hippocampus	M82	4	SLC6A12	yes
Brain_Hippocampus	M82	4	SLC6A13	no
Brain_Hippocampus	M82	4	SLC6A6	no
Brain_Hippocampus	M82	4	SLC7A5	no
Brain_Hippocampus	M82	4	SLC8B1	no
Brain_Hippocampus	M82	4	SLCO2A1	no
Brain_Hippocampus	M82	4	SLCO4A1	no
Brain_Hippocampus	M82	4	SLFN13	no
Brain_Hippocampus	M82	4	SMAD6	no
Brain_Hippocampus	M82	4	SMIM3	no
Brain_Hippocampus	M82	4	SMOC2	no
Brain_Hippocampus	M82	4	SMTN	no
Brain_Hippocampus	M82	4	SNHG15	no
Brain_Hippocampus	M82	4	SNRK	no
Brain_Hippocampus	M82	4	SNRPB	no
Brain_Hippocampus	M82	4	SNTB2	no
Brain_Hippocampus	M82	4	SOAT1	no
Brain_Hippocampus	M82	4	SOCS3	no
Brain_Hippocampus	M82	4	SOD2	no
Brain_Hippocampus	M82	4	SOX17	no
Brain_Hippocampus	M82	4	SOX18	no
Brain_Hippocampus	M82	4	SOX7	no
Brain_Hippocampus	M82	4	SPAAR	no
Brain_Hippocampus	M82	4	SPHK1	no
Brain_Hippocampus	M82	4	SPRY4	no
Brain_Hippocampus	M82	4	SQRDL	no
Brain_Hippocampus	M82	4	SRGAP1	no
Brain_Hippocampus	M82	4	SRGN	no
Brain_Hippocampus	M82	4	SRPX	no
Brain_Hippocampus	M82	4	ST6GALNAC1	no
Brain_Hippocampus	M82	4	STARD4	no
Brain_Hippocampus	M82	4	STARD8	no
Brain_Hippocampus	M82	4	STAT3	yes
Brain_Hippocampus	M82	4	STAT5A	no
Brain_Hippocampus	M82	4	STAT6	no
Brain_Hippocampus	M82	4	STC1	no
Brain_Hippocampus	M82	4	STOM	no
Brain_Hippocampus	M82	4	SULT1B1	no
Brain_Hippocampus	M82	4	SUSD2	no
Brain_Hippocampus	M82	4	SUSD6	no
Brain_Hippocampus	M82	4	SVIL	no
Brain_Hippocampus	M82	4	SYDE1	no
Brain_Hippocampus	M82	4	SYNE2	no
Brain_Hippocampus	M82	4	TACC1	no
Brain_Hippocampus	M82	4	TAGLN	no
Brain_Hippocampus	M82	4	TAGLN2	no
Brain_Hippocampus	M82	4	TAP1	no
Brain_Hippocampus	M82	4	TAP2	no
Brain_Hippocampus	M82	4	TBC1D4	no
Brain_Hippocampus	M82	4	TBX18	no
Brain_Hippocampus	M82	4	TBX19	no
Brain_Hippocampus	M82	4	TBX2	no
Brain_Hippocampus	M82	4	TBX3	no
Brain_Hippocampus	M82	4	TCN2	no
Brain_Hippocampus	M82	4	TDRD10	no
Brain_Hippocampus	M82	4	TEAD2	no
Brain_Hippocampus	M82	4	TEAD3	no
Brain_Hippocampus	M82	4	TEAD4	no
Brain_Hippocampus	M82	4	TEK	no
Brain_Hippocampus	M82	4	TES	no
Brain_Hippocampus	M82	4	TFPI	no
Brain_Hippocampus	M82	4	TGFB1I1	no
Brain_Hippocampus	M82	4	TGFBR2	yes
Brain_Hippocampus	M82	4	TGIF1	no
Brain_Hippocampus	M82	4	TGM2	no
Brain_Hippocampus	M82	4	THBD	no
Brain_Hippocampus	M82	4	THBS1	no
Brain_Hippocampus	M82	4	THOC6	no
Brain_Hippocampus	M82	4	THSD1	no
Brain_Hippocampus	M82	4	THSD4	no
Brain_Hippocampus	M82	4	TICAM2	no
Brain_Hippocampus	M82	4	TIE1	no
Brain_Hippocampus	M82	4	TIGAR	no
Brain_Hippocampus	M82	4	TIMP1	yes
Brain_Hippocampus	M82	4	TIMP3	no
Brain_Hippocampus	M82	4	TINAGL1	no
Brain_Hippocampus	M82	4	TINF2	no
Brain_Hippocampus	M82	4	TLCD2	no
Brain_Hippocampus	M82	4	TM4SF1	no
Brain_Hippocampus	M82	4	TM4SF18	no
Brain_Hippocampus	M82	4	TMBIM1	yes
Brain_Hippocampus	M82	4	TMEM109	no
Brain_Hippocampus	M82	4	TMEM133	no
Brain_Hippocampus	M82	4	TMEM150A	no
Brain_Hippocampus	M82	4	TMEM204	no
Brain_Hippocampus	M82	4	TMEM243	no
Brain_Hippocampus	M82	4	TMEM35B	no
Brain_Hippocampus	M82	4	TMEM87B	no
Brain_Hippocampus	M82	4	TMEM88	no
Brain_Hippocampus	M82	4	TMOD3	no
Brain_Hippocampus	M82	4	TNC	no
Brain_Hippocampus	M82	4	TNFAIP1	no
Brain_Hippocampus	M82	4	TNFAIP3	no
Brain_Hippocampus	M82	4	TNFRSF10D	no
Brain_Hippocampus	M82	4	TNFRSF12A	no
Brain_Hippocampus	M82	4	TNFRSF1A	yes
Brain_Hippocampus	M82	4	TNFRSF6B	no
Brain_Hippocampus	M82	4	TNFSF9	no
Brain_Hippocampus	M82	4	TNIP1	no
Brain_Hippocampus	M82	4	TNIP2	no
Brain_Hippocampus	M82	4	TNXB	no
Brain_Hippocampus	M82	4	TOX4	no
Brain_Hippocampus	M82	4	TP53	no
Brain_Hippocampus	M82	4	TPM1	no
Brain_Hippocampus	M82	4	TPST1	no
Brain_Hippocampus	M82	4	TPST2	no
Brain_Hippocampus	M82	4	TRAF3IP2	no
Brain_Hippocampus	M82	4	TRAM2	no
Brain_Hippocampus	M82	4	TRIB2	no
Brain_Hippocampus	M82	4	TRIM47	no
Brain_Hippocampus	M82	4	TRIP10	no
Brain_Hippocampus	M82	4	TRPC3	no
Brain_Hippocampus	M82	4	TRPC4	no
Brain_Hippocampus	M82	4	TRPM4	no
Brain_Hippocampus	M82	4	TRPV2	no
Brain_Hippocampus	M82	4	TSC22D3	no
Brain_Hippocampus	M82	4	TSPAN4	no
Brain_Hippocampus	M82	4	TSPAN9	no
Brain_Hippocampus	M82	4	TTC38	no
Brain_Hippocampus	M82	4	TTN	no
Brain_Hippocampus	M82	4	TUBA1C	no
Brain_Hippocampus	M82	4	TUBB6	no
Brain_Hippocampus	M82	4	TUT1	no
Brain_Hippocampus	M82	4	TXNL4B	no
Brain_Hippocampus	M82	4	TXNRD1	no
Brain_Hippocampus	M82	4	UBAP1	no
Brain_Hippocampus	M82	4	UBTD1	no
Brain_Hippocampus	M82	4	UCP3	no
Brain_Hippocampus	M82	4	USHBP1	no
Brain_Hippocampus	M82	4	UTP18	no
Brain_Hippocampus	M82	4	UTP3	no
Brain_Hippocampus	M82	4	VAMP5	no
Brain_Hippocampus	M82	4	VANGL1	no
Brain_Hippocampus	M82	4	VASN	no
Brain_Hippocampus	M82	4	VASP	no
Brain_Hippocampus	M82	4	VCAM1	no
Brain_Hippocampus	M82	4	VCL	no
Brain_Hippocampus	M82	4	VEGFC	no
Brain_Hippocampus	M82	4	VMP1	no
Brain_Hippocampus	M82	4	VWF	no
Brain_Hippocampus	M82	4	WAC.AS1	no
Brain_Hippocampus	M82	4	WBP1L	no
Brain_Hippocampus	M82	4	WDR55	no
Brain_Hippocampus	M82	4	WIPI1	no
Brain_Hippocampus	M82	4	WTAP	yes
Brain_Hippocampus	M82	4	WWTR1	no
Brain_Hippocampus	M82	4	XRCC6	no
Brain_Hippocampus	M82	4	YBX3	yes
Brain_Hippocampus	M82	4	YTHDF1	no
Brain_Hippocampus	M82	4	ZBTB16	no
Brain_Hippocampus	M82	4	ZC3H12A	no
Brain_Hippocampus	M82	4	ZC4H2	no
Brain_Hippocampus	M82	4	ZFP36	no
Brain_Hippocampus	M82	4	ZIC3	no
Brain_Hippocampus	M82	4	ZMIZ1	no
Brain_Hippocampus	M82	4	ZNF217	no
Brain_Hippocampus	M82	4	ZNF331	no
Brain_Hippocampus	M82	4	ZNF366	no
Brain_Hippocampus	M82	4	ZNF394	no
Brain_Hippocampus	M82	4	ZNF425	no
Brain_Hippocampus	M82	4	ZNF548	no
Brain_Hippocampus	M82	4	ZNF622	no
Brain_Hippocampus	M82	4	ZNF77	no
Brain_Hippocampus	M82	4	ZUFSP	no

[truncated: 4 more sheets: Table S11, Table S12, Table S13, Table S14]
